# Supplementary material for: Non-spherical particles in optical tweezers: A numerical solution
Source: PLoS One. 2019 Dec 5;14(12):e0225773. doi: 10.1371/journal.pone.0225773 (PMC6894773; doi:10.1371/journal.pone.0225773)
Supplement: S1 Dataset — Also is contained the minimal dataset to reproduce the results presented in this article. Available at https://doi.org/10.5281/zenodo.3522835. (ZIP) [file pone.0225773.s001.zip › dataset.text]

Dataset available at https://doi.org/10.5281/zenodo.3522835
