# Supplementary material for: Non-spherical particles in optical tweezers: A numerical solution
Source: PLoS One. 2019 Dec 5;14(12):e0225773. doi: 10.1371/journal.pone.0225773 (PMC6894773; doi:10.1371/journal.pone.0225773)
Supplement: S1 Software — The main motivations for the development of this code are the study of grain alignment dynamics in interstellar environments, the study of and optical tweezers and traps. Available at http://www.github.com/jherrane/scadyn. (ZIP) [file pone.0225773.s002.zip]

Archive with 45 entries (41 files):
- scadyn-master/
- scadyn-master/.gitignore
- scadyn-master/LICENCE
- scadyn-master/Makefile
- scadyn-master/README.md
- scadyn-master/install
- scadyn-master/other/
- scadyn-master/other/eps_Sil
- scadyn-master/other/generate_gellip.py
- scadyn-master/other/generate_gsphere.py
- scadyn-master/other/layered.py
- scadyn-master/other/params.in
- scadyn-master/other/shapeplot.py
- scadyn-master/out/
- scadyn-master/out/animate.py
- scadyn-master/out/evo.py
- scadyn-master/out/fields_print.py
- scadyn-master/out/plot.py
- scadyn-master/src/
- scadyn-master/src/T_matrix.f90
- scadyn-master/src/bessel.f90
- scadyn-master/src/build_G.f90
- scadyn-master/src/common.f90
- scadyn-master/src/forces.f90
- scadyn-master/src/geometry.f90
- scadyn-master/src/gmres_module.f90
- scadyn-master/src/h5io.f90
- scadyn-master/src/integration_points.f90
- scadyn-master/src/integrator.f90
- scadyn-master/src/io.f90
- scadyn-master/src/main.f90
- scadyn-master/src/mie.f90
- scadyn-master/src/mueller.f90
- scadyn-master/src/possu.f90
- scadyn-master/src/postprocessing.f90
- scadyn-master/src/precorrection.f90
- scadyn-master/src/projection.f90
- scadyn-master/src/setup.f90
- scadyn-master/src/sfunctions.f90
- scadyn-master/src/shapebeam.f90
- scadyn-master/src/singularity_subtraction.f90
- scadyn-master/src/singularity_subtraction_N.f90
- scadyn-master/src/sparse.f90
- scadyn-master/src/sparse_mat.f90
- scadyn-master/src/translations.f90
