# Supplementary material for: Non-spherical particles in optical tweezers: A numerical solution
Source: PLoS One. 2019 Dec 5;14(12):e0225773. doi: 10.1371/journal.pone.0225773 (PMC6894773; doi:10.1371/journal.pone.0225773)
Supplement: S1 Software — The main motivations for the development of this code are the study of grain alignment dynamics in interstellar environments, the study of and optical tweezers and traps. Available at http://www.github.com/jherrane/scadyn. (ZIP) [file pone.0225773.s002.zip › scadyn-master/LICENCE]

MIT License

Copyright (c) 2018 Joonas Herranen, Johannes Markkanen, University of Helsinki

Permission is hereby granted, free of charge, to any person obtaining a copy
of this software and associated documentation files (the "Software"), to deal
in the Software without restriction, including without limitation the rights
to use, copy, modify, merge, publish, distribute, sublicense, and/or sell
copies of the Software, and to permit persons to whom the Software is
furnished to do so, subject to the following conditions:

The above copyright notice and this permission notice shall be included in all
copies or substantial portions of the Software.

THE SOFTWARE IS PROVIDED "AS IS", WITHOUT WARRANTY OF ANY KIND, EXPRESS OR
IMPLIED, INCLUDING BUT NOT LIMITED TO THE WARRANTIES OF MERCHANTABILITY,
FITNESS FOR A PARTICULAR PURPOSE AND NONINFRINGEMENT. IN NO EVENT SHALL THE
AUTHORS OR COPYRIGHT HOLDERS BE LIABLE FOR ANY CLAIM, DAMAGES OR OTHER
LIABILITY, WHETHER IN AN ACTION OF CONTRACT, TORT OR OTHERWISE, ARISING FROM,
OUT OF OR IN CONNECTION WITH THE SOFTWARE OR THE USE OR OTHER DEALINGS IN THE
SOFTWARE.

Above text does not apply to codes mentioned below
*src/sfunctions.f90
some of the parts are by Shanjie Zhang and Jianming Jin 

These codes are modified to suit the needs of this program.
