# Supplementary material for: Non-spherical particles in optical tweezers: A numerical solution
Source: PLoS One. 2019 Dec 5;14(12):e0225773. doi: 10.1371/journal.pone.0225773 (PMC6894773; doi:10.1371/journal.pone.0225773)
Supplement: S1 Software — The main motivations for the development of this code are the study of grain alignment dynamics in interstellar environments, the study of and optical tweezers and traps. Available at http://www.github.com/jherrane/scadyn. (ZIP) [file pone.0225773.s002.zip › scadyn-master/other/eps_Sil]

1201
w(micron)  Re(eps-1)  Im(eps)    Re(m-1)    Im(m)
1.000E+03  1.064E+01 3.384E-01  2.412E+00 4.958E-02
9.886E+02  1.064E+01 3.423E-01  2.412E+00 5.016E-02
9.772E+02  1.064E+01 3.462E-01  2.412E+00 5.074E-02
9.661E+02  1.064E+01 3.502E-01  2.412E+00 5.133E-02
9.550E+02  1.064E+01 3.543E-01  2.412E+00 5.192E-02
9.441E+02  1.064E+01 3.584E-01  2.412E+00 5.252E-02
9.333E+02  1.064E+01 3.625E-01  2.412E+00 5.313E-02
9.226E+02  1.064E+01 3.667E-01  2.412E+00 5.375E-02
9.120E+02  1.064E+01 3.710E-01  2.412E+00 5.437E-02
9.016E+02  1.064E+01 3.753E-01  2.412E+00 5.500E-02
8.913E+02  1.064E+01 3.796E-01  2.412E+00 5.564E-02
8.810E+02  1.064E+01 3.840E-01  2.412E+00 5.628E-02
8.710E+02  1.064E+01 3.885E-01  2.412E+00 5.693E-02
8.610E+02  1.064E+01 3.930E-01  2.412E+00 5.759E-02
8.511E+02  1.064E+01 3.975E-01  2.412E+00 5.826E-02
8.414E+02  1.064E+01 4.021E-01  2.412E+00 5.893E-02
8.318E+02  1.063E+01 4.068E-01  2.412E+00 5.962E-02
8.222E+02  1.063E+01 4.115E-01  2.411E+00 6.031E-02
8.128E+02  1.063E+01 4.162E-01  2.411E+00 6.101E-02
8.035E+02  1.063E+01 4.211E-01  2.411E+00 6.171E-02
7.943E+02  1.063E+01 4.259E-01  2.411E+00 6.243E-02
7.852E+02  1.063E+01 4.309E-01  2.411E+00 6.315E-02
7.762E+02  1.063E+01 4.359E-01  2.411E+00 6.388E-02
7.674E+02  1.063E+01 4.409E-01  2.411E+00 6.462E-02
7.586E+02  1.063E+01 4.460E-01  2.411E+00 6.537E-02
7.499E+02  1.063E+01 4.512E-01  2.411E+00 6.613E-02
7.413E+02  1.063E+01 4.564E-01  2.411E+00 6.690E-02
7.328E+02  1.063E+01 4.617E-01  2.411E+00 6.767E-02
7.244E+02  1.063E+01 4.670E-01  2.411E+00 6.846E-02
7.161E+02  1.063E+01 4.724E-01  2.411E+00 6.925E-02
7.079E+02  1.063E+01 4.779E-01  2.411E+00 7.005E-02
6.998E+02  1.063E+01 4.834E-01  2.411E+00 7.086E-02
6.918E+02  1.063E+01 4.890E-01  2.411E+00 7.169E-02
6.839E+02  1.063E+01 4.947E-01  2.411E+00 7.252E-02
6.761E+02  1.063E+01 5.004E-01  2.411E+00 7.336E-02
6.683E+02  1.063E+01 5.062E-01  2.411E+00 7.421E-02
6.607E+02  1.063E+01 5.121E-01  2.411E+00 7.507E-02
6.531E+02  1.063E+01 5.180E-01  2.411E+00 7.594E-02
6.457E+02  1.063E+01 5.240E-01  2.411E+00 7.682E-02
6.383E+02  1.063E+01 5.301E-01  2.411E+00 7.771E-02
6.310E+02  1.063E+01 5.363E-01  2.411E+00 7.861E-02
6.237E+02  1.063E+01 5.425E-01  2.411E+00 7.952E-02
6.166E+02  1.063E+01 5.488E-01  2.411E+00 8.044E-02
6.095E+02  1.063E+01 5.551E-01  2.411E+00 8.138E-02
6.026E+02  1.063E+01 5.615E-01  2.411E+00 8.232E-02
5.957E+02  1.063E+01 5.681E-01  2.411E+00 8.328E-02
5.888E+02  1.063E+01 5.746E-01  2.411E+00 8.424E-02
5.821E+02  1.062E+01 5.813E-01  2.411E+00 8.522E-02
5.754E+02  1.062E+01 5.880E-01  2.411E+00 8.621E-02
5.689E+02  1.062E+01 5.948E-01  2.411E+00 8.721E-02
5.623E+02  1.062E+01 6.017E-01  2.410E+00 8.822E-02
5.559E+02  1.062E+01 6.087E-01  2.410E+00 8.924E-02
5.495E+02  1.062E+01 6.158E-01  2.410E+00 9.028E-02
5.433E+02  1.062E+01 6.229E-01  2.410E+00 9.132E-02
5.370E+02  1.062E+01 6.301E-01  2.410E+00 9.238E-02
5.309E+02  1.062E+01 6.374E-01  2.410E+00 9.345E-02
5.248E+02  1.062E+01 6.448E-01  2.410E+00 9.454E-02
5.188E+02  1.062E+01 6.523E-01  2.410E+00 9.563E-02
5.129E+02  1.062E+01 6.598E-01  2.410E+00 9.674E-02
5.070E+02  1.062E+01 6.675E-01  2.410E+00 9.787E-02
5.012E+02  1.062E+01 6.752E-01  2.410E+00 9.900E-02
4.955E+02  1.062E+01 6.830E-01  2.410E+00 1.001E-01
4.898E+02  1.062E+01 6.909E-01  2.410E+00 1.013E-01
4.842E+02  1.062E+01 6.989E-01  2.410E+00 1.025E-01
4.786E+02  1.061E+01 7.070E-01  2.410E+00 1.037E-01
4.732E+02  1.061E+01 7.152E-01  2.410E+00 1.049E-01
4.677E+02  1.061E+01 7.234E-01  2.409E+00 1.061E-01
4.624E+02  1.061E+01 7.318E-01  2.409E+00 1.073E-01
4.571E+02  1.061E+01 7.403E-01  2.409E+00 1.086E-01
4.519E+02  1.061E+01 7.488E-01  2.409E+00 1.098E-01
4.467E+02  1.061E+01 7.575E-01  2.409E+00 1.111E-01
4.416E+02  1.061E+01 7.662E-01  2.409E+00 1.124E-01
4.365E+02  1.061E+01 7.751E-01  2.409E+00 1.137E-01
4.315E+02  1.060E+01 7.841E-01  2.409E+00 1.150E-01
4.266E+02  1.060E+01 7.931E-01  2.408E+00 1.163E-01
4.217E+02  1.060E+01 8.023E-01  2.408E+00 1.177E-01
4.169E+02  1.060E+01 8.116E-01  2.408E+00 1.191E-01
4.121E+02  1.060E+01 8.210E-01  2.408E+00 1.204E-01
4.074E+02  1.060E+01 8.305E-01  2.408E+00 1.218E-01
4.027E+02  1.060E+01 8.401E-01  2.408E+00 1.233E-01
3.981E+02  1.060E+01 8.499E-01  2.408E+00 1.247E-01
3.936E+02  1.060E+01 8.597E-01  2.408E+00 1.261E-01
3.890E+02  1.060E+01 8.697E-01  2.408E+00 1.276E-01
3.846E+02  1.060E+01 8.798E-01  2.408E+00 1.291E-01
3.802E+02  1.059E+01 8.900E-01  2.408E+00 1.306E-01
3.758E+02  1.059E+01 9.003E-01  2.407E+00 1.321E-01
3.715E+02  1.059E+01 9.108E-01  2.407E+00 1.336E-01
3.673E+02  1.059E+01 9.213E-01  2.407E+00 1.352E-01
3.631E+02  1.059E+01 9.320E-01  2.407E+00 1.368E-01
3.589E+02  1.059E+01 9.428E-01  2.407E+00 1.384E-01
3.548E+02  1.059E+01 9.538E-01  2.407E+00 1.400E-01
3.508E+02  1.059E+01 9.648E-01  2.407E+00 1.416E-01
3.467E+02  1.058E+01 9.760E-01  2.407E+00 1.432E-01
3.428E+02  1.058E+01 9.873E-01  2.406E+00 1.449E-01
3.388E+02  1.058E+01 9.987E-01  2.406E+00 1.466E-01
3.350E+02  1.058E+01 1.010E+00  2.406E+00 1.483E-01
3.311E+02  1.058E+01 1.022E+00  2.406E+00 1.500E-01
3.273E+02  1.058E+01 1.034E+00  2.406E+00 1.518E-01
3.236E+02  1.057E+01 1.046E+00  2.405E+00 1.535E-01
3.199E+02  1.057E+01 1.058E+00  2.405E+00 1.553E-01
3.162E+02  1.057E+01 1.070E+00  2.405E+00 1.571E-01
3.126E+02  1.057E+01 1.083E+00  2.405E+00 1.590E-01
3.090E+02  1.057E+01 1.095E+00  2.405E+00 1.608E-01
3.055E+02  1.056E+01 1.108E+00  2.404E+00 1.627E-01
3.020E+02  1.056E+01 1.121E+00  2.404E+00 1.646E-01
2.985E+02  1.056E+01 1.134E+00  2.404E+00 1.665E-01
2.951E+02  1.056E+01 1.147E+00  2.404E+00 1.685E-01
2.917E+02  1.056E+01 1.160E+00  2.404E+00 1.704E-01
2.884E+02  1.055E+01 1.174E+00  2.404E+00 1.724E-01
2.851E+02  1.055E+01 1.187E+00  2.403E+00 1.744E-01
2.818E+02  1.055E+01 1.201E+00  2.403E+00 1.765E-01
2.786E+02  1.055E+01 1.215E+00  2.403E+00 1.785E-01
2.754E+02  1.055E+01 1.229E+00  2.403E+00 1.806E-01
2.723E+02  1.054E+01 1.243E+00  2.403E+00 1.827E-01
2.692E+02  1.054E+01 1.258E+00  2.402E+00 1.848E-01
2.661E+02  1.054E+01 1.272E+00  2.402E+00 1.870E-01
2.630E+02  1.054E+01 1.287E+00  2.402E+00 1.892E-01
2.600E+02  1.054E+01 1.302E+00  2.402E+00 1.914E-01
2.570E+02  1.053E+01 1.317E+00  2.402E+00 1.936E-01
2.541E+02  1.053E+01 1.332E+00  2.401E+00 1.959E-01
2.512E+02  1.053E+01 1.348E+00  2.401E+00 1.982E-01
2.483E+02  1.053E+01 1.364E+00  2.401E+00 2.005E-01
2.455E+02  1.052E+01 1.379E+00  2.400E+00 2.028E-01
2.427E+02  1.052E+01 1.395E+00  2.400E+00 2.052E-01
2.399E+02  1.052E+01 1.412E+00  2.400E+00 2.076E-01
2.371E+02  1.051E+01 1.428E+00  2.399E+00 2.100E-01
2.344E+02  1.051E+01 1.444E+00  2.399E+00 2.125E-01
2.317E+02  1.051E+01 1.461E+00  2.399E+00 2.150E-01
2.291E+02  1.050E+01 1.478E+00  2.398E+00 2.175E-01
2.265E+02  1.050E+01 1.495E+00  2.398E+00 2.200E-01
2.239E+02  1.049E+01 1.512E+00  2.398E+00 2.226E-01
2.213E+02  1.049E+01 1.530E+00  2.397E+00 2.252E-01
2.188E+02  1.049E+01 1.548E+00  2.397E+00 2.278E-01
2.163E+02  1.048E+01 1.565E+00  2.396E+00 2.305E-01
2.138E+02  1.048E+01 1.584E+00  2.396E+00 2.332E-01
2.113E+02  1.047E+01 1.602E+00  2.395E+00 2.359E-01
2.089E+02  1.047E+01 1.620E+00  2.395E+00 2.386E-01
2.065E+02  1.046E+01 1.639E+00  2.394E+00 2.414E-01
2.042E+02  1.046E+01 1.658E+00  2.394E+00 2.443E-01
2.018E+02  1.045E+01 1.677E+00  2.393E+00 2.471E-01
1.995E+02  1.045E+01 1.696E+00  2.393E+00 2.500E-01
1.972E+02  1.044E+01 1.716E+00  2.392E+00 2.529E-01
1.950E+02  1.044E+01 1.736E+00  2.392E+00 2.559E-01
1.928E+02  1.044E+01 1.756E+00  2.391E+00 2.589E-01
1.905E+02  1.043E+01 1.776E+00  2.391E+00 2.619E-01
1.884E+02  1.043E+01 1.797E+00  2.390E+00 2.650E-01
1.862E+02  1.042E+01 1.817E+00  2.390E+00 2.680E-01
1.841E+02  1.041E+01 1.838E+00  2.389E+00 2.712E-01
1.820E+02  1.041E+01 1.860E+00  2.389E+00 2.744E-01
1.799E+02  1.040E+01 1.881E+00  2.388E+00 2.776E-01
1.778E+02  1.040E+01 1.903E+00  2.388E+00 2.808E-01
1.758E+02  1.039E+01 1.925E+00  2.387E+00 2.841E-01
1.738E+02  1.039E+01 1.947E+00  2.387E+00 2.874E-01
1.718E+02  1.038E+01 1.969E+00  2.386E+00 2.908E-01
1.698E+02  1.037E+01 1.992E+00  2.385E+00 2.942E-01
1.679E+02  1.037E+01 2.015E+00  2.385E+00 2.977E-01
1.660E+02  1.036E+01 2.038E+00  2.384E+00 3.011E-01
1.641E+02  1.035E+01 2.062E+00  2.383E+00 3.047E-01
1.622E+02  1.035E+01 2.085E+00  2.383E+00 3.083E-01
1.603E+02  1.034E+01 2.109E+00  2.382E+00 3.119E-01
1.585E+02  1.033E+01 2.134E+00  2.381E+00 3.155E-01
1.567E+02  1.032E+01 2.158E+00  2.380E+00 3.193E-01
1.549E+02  1.032E+01 2.183E+00  2.379E+00 3.230E-01
1.531E+02  1.031E+01 2.208E+00  2.379E+00 3.268E-01
1.514E+02  1.030E+01 2.234E+00  2.378E+00 3.306E-01
1.496E+02  1.029E+01 2.259E+00  2.377E+00 3.345E-01
1.479E+02  1.028E+01 2.285E+00  2.376E+00 3.385E-01
1.462E+02  1.027E+01 2.312E+00  2.375E+00 3.425E-01
1.445E+02  1.026E+01 2.338E+00  2.374E+00 3.465E-01
1.429E+02  1.025E+01 2.365E+00  2.373E+00 3.506E-01
1.413E+02  1.025E+01 2.392E+00  2.372E+00 3.547E-01
1.396E+02  1.024E+01 2.420E+00  2.371E+00 3.589E-01
1.380E+02  1.023E+01 2.447E+00  2.370E+00 3.631E-01
1.365E+02  1.022E+01 2.475E+00  2.369E+00 3.674E-01
1.349E+02  1.020E+01 2.504E+00  2.368E+00 3.717E-01
1.334E+02  1.019E+01 2.532E+00  2.367E+00 3.761E-01
1.318E+02  1.018E+01 2.561E+00  2.366E+00 3.805E-01
1.303E+02  1.017E+01 2.590E+00  2.364E+00 3.850E-01
1.288E+02  1.016E+01 2.620E+00  2.363E+00 3.895E-01
1.274E+02  1.015E+01 2.650E+00  2.362E+00 3.940E-01
1.259E+02  1.014E+01 2.680E+00  2.361E+00 3.987E-01
1.245E+02  1.012E+01 2.710E+00  2.359E+00 4.034E-01
1.230E+02  1.011E+01 2.741E+00  2.358E+00 4.081E-01
1.216E+02  1.010E+01 2.772E+00  2.357E+00 4.129E-01
1.202E+02  1.008E+01 2.803E+00  2.355E+00 4.177E-01
1.189E+02  1.007E+01 2.835E+00  2.354E+00 4.226E-01
1.175E+02  1.006E+01 2.867E+00  2.352E+00 4.276E-01
1.161E+02  1.004E+01 2.899E+00  2.351E+00 4.326E-01
1.148E+02  1.003E+01 2.932E+00  2.350E+00 4.376E-01
1.135E+02  1.001E+01 2.965E+00  2.348E+00 4.428E-01
1.122E+02  9.997E+00 2.998E+00  2.346E+00 4.480E-01
1.109E+02  9.980E+00 3.031E+00  2.345E+00 4.532E-01
1.096E+02  9.963E+00 3.065E+00  2.343E+00 4.585E-01
1.084E+02  9.945E+00 3.099E+00  2.341E+00 4.639E-01
1.072E+02  9.927E+00 3.134E+00  2.339E+00 4.693E-01
1.059E+02  9.908E+00 3.168E+00  2.337E+00 4.747E-01
1.047E+02  9.889E+00 3.203E+00  2.335E+00 4.803E-01
1.035E+02  9.869E+00 3.238E+00  2.332E+00 4.859E-01
1.023E+02  9.849E+00 3.274E+00  2.330E+00 4.915E-01
1.012E+02  9.829E+00 3.310E+00  2.328E+00 4.973E-01
1.000E+02  9.809E+00 3.346E+00  2.326E+00 5.030E-01
9.886E+01  9.788E+00 3.383E+00  2.324E+00 5.089E-01
9.772E+01  9.766E+00 3.420E+00  2.321E+00 5.148E-01
9.661E+01  9.744E+00 3.457E+00  2.319E+00 5.208E-01
9.550E+01  9.720E+00 3.494E+00  2.316E+00 5.268E-01
9.441E+01  9.696E+00 3.532E+00  2.314E+00 5.329E-01
9.333E+01  9.672E+00 3.569E+00  2.311E+00 5.390E-01
9.226E+01  9.646E+00 3.607E+00  2.308E+00 5.452E-01
9.120E+01  9.621E+00 3.646E+00  2.305E+00 5.515E-01
9.016E+01  9.595E+00 3.685E+00  2.303E+00 5.578E-01
8.913E+01  9.569E+00 3.724E+00  2.300E+00 5.642E-01
8.810E+01  9.542E+00 3.763E+00  2.297E+00 5.707E-01
8.710E+01  9.513E+00 3.802E+00  2.293E+00 5.772E-01
8.610E+01  9.484E+00 3.841E+00  2.290E+00 5.837E-01
8.511E+01  9.454E+00 3.881E+00  2.287E+00 5.904E-01
8.414E+01  9.424E+00 3.921E+00  2.283E+00 5.970E-01
8.318E+01  9.393E+00 3.961E+00  2.280E+00 6.038E-01
8.222E+01  9.361E+00 4.001E+00  2.276E+00 6.106E-01
8.128E+01  9.328E+00 4.041E+00  2.272E+00 6.175E-01
8.035E+01  9.294E+00 4.082E+00  2.269E+00 6.244E-01
7.943E+01  9.259E+00 4.122E+00  2.265E+00 6.313E-01
7.852E+01  9.224E+00 4.163E+00  2.261E+00 6.384E-01
7.762E+01  9.189E+00 4.204E+00  2.257E+00 6.454E-01
7.674E+01  9.154E+00 4.245E+00  2.253E+00 6.525E-01
7.586E+01  9.118E+00 4.285E+00  2.248E+00 6.596E-01
7.499E+01  9.080E+00 4.326E+00  2.244E+00 6.668E-01
7.413E+01  9.041E+00 4.367E+00  2.240E+00 6.740E-01
7.328E+01  9.001E+00 4.408E+00  2.235E+00 6.813E-01
7.244E+01  8.959E+00 4.449E+00  2.230E+00 6.887E-01
7.161E+01  8.916E+00 4.489E+00  2.225E+00 6.960E-01
7.079E+01  8.872E+00 4.529E+00  2.220E+00 7.034E-01
6.998E+01  8.830E+00 4.570E+00  2.215E+00 7.108E-01
6.918E+01  8.783E+00 4.611E+00  2.209E+00 7.183E-01
6.839E+01  8.734E+00 4.650E+00  2.203E+00 7.258E-01
6.761E+01  8.686E+00 4.689E+00  2.197E+00 7.333E-01
6.683E+01  8.638E+00 4.729E+00  2.192E+00 7.408E-01
6.607E+01  8.592E+00 4.769E+00  2.186E+00 7.483E-01
6.531E+01  8.544E+00 4.808E+00  2.180E+00 7.559E-01
6.457E+01  8.492E+00 4.847E+00  2.174E+00 7.635E-01
6.383E+01  8.437E+00 4.884E+00  2.167E+00 7.711E-01
6.310E+01  8.382E+00 4.922E+00  2.160E+00 7.786E-01
6.237E+01  8.328E+00 4.959E+00  2.154E+00 7.862E-01
6.166E+01  8.273E+00 4.996E+00  2.147E+00 7.937E-01
6.095E+01  8.217E+00 5.032E+00  2.140E+00 8.013E-01
6.026E+01  8.161E+00 5.068E+00  2.133E+00 8.088E-01
5.957E+01  8.104E+00 5.103E+00  2.126E+00 8.163E-01
5.888E+01  8.045E+00 5.138E+00  2.118E+00 8.238E-01
5.821E+01  7.985E+00 5.172E+00  2.111E+00 8.313E-01
5.754E+01  7.923E+00 5.205E+00  2.103E+00 8.387E-01
5.689E+01  7.861E+00 5.237E+00  2.095E+00 8.461E-01
5.623E+01  7.798E+00 5.268E+00  2.086E+00 8.535E-01
5.559E+01  7.733E+00 5.299E+00  2.078E+00 8.608E-01
5.495E+01  7.669E+00 5.329E+00  2.070E+00 8.680E-01
5.433E+01  7.603E+00 5.358E+00  2.061E+00 8.752E-01
5.370E+01  7.537E+00 5.386E+00  2.052E+00 8.823E-01
5.309E+01  7.471E+00 5.414E+00  2.043E+00 8.894E-01
5.248E+01  7.404E+00 5.440E+00  2.034E+00 8.964E-01
5.188E+01  7.337E+00 5.466E+00  2.025E+00 9.034E-01
5.129E+01  7.269E+00 5.491E+00  2.016E+00 9.102E-01
5.070E+01  7.199E+00 5.514E+00  2.007E+00 9.170E-01
5.012E+01  7.129E+00 5.537E+00  1.997E+00 9.237E-01
4.955E+01  7.058E+00 5.558E+00  1.987E+00 9.302E-01
4.898E+01  6.987E+00 5.578E+00  1.977E+00 9.367E-01
4.842E+01  6.915E+00 5.597E+00  1.967E+00 9.431E-01
4.786E+01  6.842E+00 5.615E+00  1.957E+00 9.495E-01
4.732E+01  6.769E+00 5.633E+00  1.947E+00 9.558E-01
4.677E+01  6.696E+00 5.649E+00  1.936E+00 9.619E-01
4.624E+01  6.622E+00 5.664E+00  1.926E+00 9.680E-01
4.571E+01  6.548E+00 5.679E+00  1.915E+00 9.741E-01
4.519E+01  6.473E+00 5.692E+00  1.904E+00 9.800E-01
4.467E+01  6.398E+00 5.705E+00  1.893E+00 9.859E-01
4.416E+01  6.323E+00 5.716E+00  1.882E+00 9.917E-01
4.365E+01  6.247E+00 5.727E+00  1.871E+00 9.974E-01
4.315E+01  6.171E+00 5.735E+00  1.860E+00 1.003E+00
4.266E+01  6.095E+00 5.743E+00  1.848E+00 1.008E+00
4.217E+01  6.019E+00 5.749E+00  1.837E+00 1.013E+00
4.169E+01  5.943E+00 5.753E+00  1.825E+00 1.018E+00
4.121E+01  5.866E+00 5.755E+00  1.813E+00 1.023E+00
4.074E+01  5.788E+00 5.750E+00  1.800E+00 1.027E+00
4.027E+01  5.711E+00 5.746E+00  1.788E+00 1.030E+00
3.981E+01  5.634E+00 5.741E+00  1.776E+00 1.034E+00
3.936E+01  5.558E+00 5.735E+00  1.763E+00 1.038E+00
3.890E+01  5.483E+00 5.730E+00  1.751E+00 1.041E+00
3.846E+01  5.408E+00 5.723E+00  1.739E+00 1.045E+00
3.802E+01  5.334E+00 5.717E+00  1.726E+00 1.048E+00
3.758E+01  5.261E+00 5.710E+00  1.714E+00 1.052E+00
3.715E+01  5.196E+00 5.708E+00  1.704E+00 1.056E+00
3.673E+01  5.131E+00 5.705E+00  1.693E+00 1.059E+00
3.631E+01  5.065E+00 5.702E+00  1.682E+00 1.063E+00
3.589E+01  4.999E+00 5.699E+00  1.672E+00 1.067E+00
3.548E+01  4.933E+00 5.695E+00  1.661E+00 1.070E+00
3.508E+01  4.866E+00 5.690E+00  1.649E+00 1.074E+00
3.467E+01  4.799E+00 5.685E+00  1.638E+00 1.077E+00
3.428E+01  4.731E+00 5.679E+00  1.627E+00 1.081E+00
3.388E+01  4.663E+00 5.673E+00  1.615E+00 1.085E+00
3.350E+01  4.595E+00 5.666E+00  1.604E+00 1.088E+00
3.311E+01  4.521E+00 5.658E+00  1.591E+00 1.092E+00
3.273E+01  4.447E+00 5.649E+00  1.578E+00 1.096E+00
3.236E+01  4.372E+00 5.639E+00  1.565E+00 1.099E+00
3.199E+01  4.297E+00 5.628E+00  1.552E+00 1.103E+00
3.162E+01  4.221E+00 5.616E+00  1.539E+00 1.106E+00
3.126E+01  4.144E+00 5.602E+00  1.525E+00 1.109E+00
3.090E+01  4.067E+00 5.587E+00  1.511E+00 1.112E+00
3.055E+01  3.990E+00 5.570E+00  1.497E+00 1.116E+00
3.020E+01  3.912E+00 5.553E+00  1.482E+00 1.118E+00
2.985E+01  3.835E+00 5.532E+00  1.468E+00 1.121E+00
2.951E+01  3.760E+00 5.507E+00  1.453E+00 1.122E+00
2.917E+01  3.685E+00 5.481E+00  1.439E+00 1.124E+00
2.884E+01  3.610E+00 5.454E+00  1.424E+00 1.125E+00
2.851E+01  3.535E+00 5.426E+00  1.409E+00 1.126E+00
2.818E+01  3.460E+00 5.397E+00  1.394E+00 1.127E+00
2.786E+01  3.386E+00 5.368E+00  1.379E+00 1.128E+00
2.754E+01  3.312E+00 5.337E+00  1.364E+00 1.129E+00
2.723E+01  3.237E+00 5.310E+00  1.348E+00 1.130E+00
2.692E+01  3.162E+00 5.281E+00  1.333E+00 1.132E+00
2.661E+01  3.087E+00 5.253E+00  1.318E+00 1.133E+00
2.630E+01  3.012E+00 5.224E+00  1.302E+00 1.135E+00
2.600E+01  2.937E+00 5.194E+00  1.286E+00 1.136E+00
2.570E+01  2.863E+00 5.164E+00  1.271E+00 1.137E+00
2.541E+01  2.788E+00 5.133E+00  1.255E+00 1.138E+00
2.512E+01  2.714E+00 5.102E+00  1.239E+00 1.140E+00
2.483E+01  2.640E+00 5.061E+00  1.222E+00 1.139E+00
2.455E+01  2.568E+00 5.008E+00  1.204E+00 1.136E+00
2.427E+01  2.497E+00 4.954E+00  1.186E+00 1.133E+00
2.399E+01  2.431E+00 4.916E+00  1.171E+00 1.132E+00
2.371E+01  2.363E+00 4.874E+00  1.154E+00 1.131E+00
2.344E+01  2.290E+00 4.822E+00  1.136E+00 1.129E+00
2.317E+01  2.226E+00 4.773E+00  1.120E+00 1.126E+00
2.291E+01  2.163E+00 4.730E+00  1.104E+00 1.124E+00
2.265E+01  2.093E+00 4.692E+00  1.087E+00 1.124E+00
2.239E+01  2.012E+00 4.643E+00  1.067E+00 1.123E+00
2.213E+01  1.929E+00 4.581E+00  1.045E+00 1.120E+00
2.188E+01  1.861E+00 4.513E+00  1.025E+00 1.114E+00
2.163E+01  1.800E+00 4.450E+00  1.007E+00 1.109E+00
2.138E+01  1.737E+00 4.392E+00  9.890E-01 1.104E+00
2.113E+01  1.666E+00 4.329E+00  9.686E-01 1.100E+00
2.089E+01  1.597E+00 4.258E+00  9.474E-01 1.093E+00
2.065E+01  1.533E+00 4.184E+00  9.267E-01 1.086E+00
2.042E+01  1.472E+00 4.116E+00  9.070E-01 1.079E+00
2.018E+01  1.396E+00 4.052E+00  8.844E-01 1.075E+00
1.995E+01  1.316E+00 3.968E+00  8.587E-01 1.067E+00
1.972E+01  1.242E+00 3.857E+00  8.306E-01 1.053E+00
1.950E+01  1.179E+00 3.742E+00  8.040E-01 1.037E+00
1.928E+01  1.128E+00 3.626E+00  7.793E-01 1.019E+00
1.905E+01  1.088E+00 3.511E+00  7.570E-01 9.992E-01
1.884E+01  1.060E+00 3.394E+00  7.365E-01 9.772E-01
1.862E+01  1.043E+00 3.269E+00  7.172E-01 9.517E-01
1.841E+01  1.035E+00 3.143E+00  6.999E-01 9.243E-01
1.820E+01  1.037E+00 3.020E+00  6.852E-01 8.960E-01
1.799E+01  1.048E+00 2.908E+00  6.740E-01 8.686E-01
1.778E+01  1.066E+00 2.800E+00  6.653E-01 8.408E-01
1.758E+01  1.093E+00 2.693E+00  6.587E-01 8.117E-01
1.738E+01  1.125E+00 2.588E+00  6.543E-01 7.822E-01
1.718E+01  1.164E+00 2.489E+00  6.525E-01 7.531E-01
1.698E+01  1.207E+00 2.401E+00  6.536E-01 7.260E-01
1.679E+01  1.256E+00 2.318E+00  6.569E-01 6.995E-01
1.660E+01  1.308E+00 2.236E+00  6.616E-01 6.727E-01
1.641E+01  1.365E+00 2.158E+00  6.683E-01 6.466E-01
1.622E+01  1.427E+00 2.087E+00  6.776E-01 6.221E-01
1.603E+01  1.494E+00 2.025E+00  6.893E-01 5.995E-01
1.585E+01  1.565E+00 1.969E+00  7.027E-01 5.782E-01
1.567E+01  1.636E+00 1.917E+00  7.170E-01 5.581E-01
1.549E+01  1.712E+00 1.870E+00  7.329E-01 5.395E-01
1.531E+01  1.793E+00 1.831E+00  7.512E-01 5.229E-01
1.514E+01  1.880E+00 1.800E+00  7.716E-01 5.081E-01
1.496E+01  1.968E+00 1.775E+00  7.925E-01 4.952E-01
1.479E+01  2.061E+00 1.756E+00  8.153E-01 4.837E-01
1.462E+01  2.168E+00 1.746E+00  8.419E-01 4.738E-01
1.445E+01  2.282E+00 1.753E+00  8.712E-01 4.684E-01
1.429E+01  2.404E+00 1.783E+00  9.034E-01 4.683E-01
1.413E+01  2.525E+00 1.839E+00  9.365E-01 4.748E-01
1.396E+01  2.639E+00 1.926E+00  9.694E-01 4.890E-01
1.380E+01  2.736E+00 2.039E+00  9.991E-01 5.100E-01
1.365E+01  2.803E+00 2.175E+00  1.023E+00 5.377E-01
1.349E+01  2.841E+00 2.322E+00  1.041E+00 5.690E-01
1.334E+01  2.850E+00 2.465E+00  1.052E+00 6.006E-01
1.318E+01  2.836E+00 2.605E+00  1.058E+00 6.327E-01
1.303E+01  2.809E+00 2.742E+00  1.062E+00 6.649E-01
1.288E+01  2.762E+00 2.880E+00  1.061E+00 6.985E-01
1.274E+01  2.689E+00 3.018E+00  1.056E+00 7.338E-01
1.259E+01  2.597E+00 3.141E+00  1.046E+00 7.677E-01
1.245E+01  2.487E+00 3.242E+00  1.031E+00 7.982E-01
1.230E+01  2.374E+00 3.329E+00  1.014E+00 8.265E-01
1.216E+01  2.254E+00 3.415E+00  9.964E-01 8.552E-01
1.202E+01  2.108E+00 3.496E+00  9.730E-01 8.860E-01
1.189E+01  1.950E+00 3.548E+00  9.446E-01 9.122E-01
1.175E+01  1.787E+00 3.568E+00  9.123E-01 9.329E-01
1.161E+01  1.637E+00 3.571E+00  8.810E-01 9.492E-01
1.148E+01  1.499E+00 3.568E+00  8.512E-01 9.635E-01
1.135E+01  1.353E+00 3.568E+00  8.203E-01 9.800E-01
1.122E+01  1.200E+00 3.555E+00  7.861E-01 9.951E-01
1.109E+01  1.043E+00 3.522E+00  7.486E-01 1.007E+00
1.096E+01  8.954E-01 3.478E+00  7.112E-01 1.016E+00
1.084E+01  7.458E-01 3.429E+00  6.724E-01 1.025E+00
1.072E+01  5.847E-01 3.371E+00  6.293E-01 1.034E+00
1.059E+01  4.131E-01 3.278E+00  5.784E-01 1.038E+00
1.047E+01  2.565E-01 3.146E+00  5.239E-01 1.032E+00
1.035E+01  1.376E-01 2.987E+00  4.721E-01 1.015E+00
1.023E+01  5.916E-02 2.832E+00  4.288E-01 9.911E-01
1.012E+01  3.710E-03 2.694E+00  3.927E-01 9.674E-01
1.000E+01 -4.715E-02 2.574E+00  3.598E-01 9.466E-01
9.886E+00 -1.055E-01 2.461E+00  3.254E-01 9.286E-01
9.772E+00 -1.693E-01 2.343E+00  2.877E-01 9.096E-01
9.661E+00 -2.364E-01 2.211E+00  2.456E-01 8.877E-01
9.550E+00 -2.935E-01 2.061E+00  2.010E-01 8.579E-01
9.441E+00 -3.299E-01 1.897E+00  1.579E-01 8.190E-01
9.333E+00 -3.419E-01 1.728E+00  1.196E-01 7.716E-01
9.226E+00 -3.292E-01 1.562E+00  8.885E-02 7.175E-01
9.120E+00 -2.947E-01 1.408E+00  6.774E-02 6.594E-01
9.016E+00 -2.431E-01 1.270E+00  5.721E-02 6.006E-01
8.913E+00 -1.816E-01 1.151E+00  5.610E-02 5.449E-01
8.810E+00 -1.166E-01 1.051E+00  6.212E-02 4.947E-01
8.710E+00 -5.455E-02 9.677E-01  7.199E-02 4.513E-01
8.610E+00 -3.700E-04 8.967E-01  8.225E-02 4.143E-01
8.511E+00  4.267E-02 8.307E-01  8.990E-02 3.811E-01
8.414E+00  7.755E-02 7.612E-01  9.473E-02 3.477E-01
8.318E+00  1.115E-01 6.825E-01  9.903E-02 3.105E-01
8.222E+00  1.582E-01 5.978E-01  1.094E-01 2.694E-01
8.128E+00  2.149E-01 5.145E-01  1.257E-01 2.285E-01
8.035E+00  2.755E-01 4.398E-01  1.456E-01 1.920E-01
7.943E+00  3.439E-01 3.758E-01  1.703E-01 1.606E-01
7.852E+00  4.170E-01 3.215E-01  1.979E-01 1.342E-01
7.762E+00  4.934E-01 2.762E-01  2.272E-01 1.125E-01
7.674E+00  5.672E-01 2.401E-01  2.555E-01 9.562E-02
7.586E+00  6.380E-01 2.116E-01  2.825E-01 8.249E-02
7.499E+00  7.065E-01 1.917E-01  3.084E-01 7.324E-02
7.413E+00  7.704E-01 1.784E-01  3.322E-01 6.696E-02
7.328E+00  8.298E-01 1.705E-01  3.542E-01 6.294E-02
7.244E+00  8.835E-01 1.663E-01  3.737E-01 6.052E-02
7.161E+00  9.317E-01 1.637E-01  3.911E-01 5.883E-02
7.079E+00  9.747E-01 1.635E-01  4.065E-01 5.813E-02
6.998E+00  1.014E+00 1.636E-01  4.203E-01 5.758E-02
6.918E+00  1.050E+00 1.641E-01  4.329E-01 5.728E-02
6.839E+00  1.083E+00 1.648E-01  4.443E-01 5.705E-02
6.761E+00  1.113E+00 1.654E-01  4.547E-01 5.684E-02
6.683E+00  1.141E+00 1.658E-01  4.643E-01 5.662E-02
6.607E+00  1.167E+00 1.659E-01  4.733E-01 5.632E-02
6.531E+00  1.192E+00 1.659E-01  4.815E-01 5.598E-02
6.457E+00  1.215E+00 1.656E-01  4.892E-01 5.559E-02
6.383E+00  1.236E+00 1.651E-01  4.964E-01 5.516E-02
6.310E+00  1.257E+00 1.643E-01  5.032E-01 5.466E-02
6.237E+00  1.276E+00 1.634E-01  5.097E-01 5.411E-02
6.166E+00  1.295E+00 1.622E-01  5.159E-01 5.350E-02
6.095E+00  1.313E+00 1.608E-01  5.218E-01 5.283E-02
6.026E+00  1.331E+00 1.594E-01  5.276E-01 5.218E-02
5.957E+00  1.348E+00 1.581E-01  5.330E-01 5.155E-02
5.888E+00  1.364E+00 1.567E-01  5.383E-01 5.093E-02
5.821E+00  1.379E+00 1.554E-01  5.433E-01 5.035E-02
5.754E+00  1.394E+00 1.542E-01  5.481E-01 4.979E-02
5.689E+00  1.408E+00 1.530E-01  5.527E-01 4.925E-02
5.623E+00  1.422E+00 1.518E-01  5.570E-01 4.875E-02
5.559E+00  1.435E+00 1.508E-01  5.613E-01 4.828E-02
5.495E+00  1.448E+00 1.498E-01  5.654E-01 4.784E-02
5.433E+00  1.461E+00 1.489E-01  5.693E-01 4.743E-02
5.370E+00  1.473E+00 1.480E-01  5.731E-01 4.704E-02
5.309E+00  1.484E+00 1.472E-01  5.768E-01 4.667E-02
5.248E+00  1.495E+00 1.464E-01  5.804E-01 4.633E-02
5.188E+00  1.506E+00 1.457E-01  5.838E-01 4.601E-02
5.129E+00  1.517E+00 1.451E-01  5.871E-01 4.572E-02
5.070E+00  1.527E+00 1.446E-01  5.903E-01 4.545E-02
5.012E+00  1.537E+00 1.440E-01  5.934E-01 4.520E-02
4.955E+00  1.546E+00 1.436E-01  5.962E-01 4.498E-02
4.898E+00  1.555E+00 1.431E-01  5.990E-01 4.476E-02
4.842E+00  1.563E+00 1.427E-01  6.017E-01 4.456E-02
4.786E+00  1.572E+00 1.423E-01  6.043E-01 4.436E-02
4.732E+00  1.580E+00 1.420E-01  6.068E-01 4.418E-02
4.677E+00  1.587E+00 1.417E-01  6.092E-01 4.402E-02
4.624E+00  1.595E+00 1.413E-01  6.115E-01 4.386E-02
4.571E+00  1.602E+00 1.410E-01  6.137E-01 4.370E-02
4.519E+00  1.609E+00 1.408E-01  6.159E-01 4.355E-02
4.467E+00  1.616E+00 1.405E-01  6.180E-01 4.341E-02
4.416E+00  1.622E+00 1.402E-01  6.200E-01 4.328E-02
4.365E+00  1.629E+00 1.400E-01  6.218E-01 4.317E-02
4.315E+00  1.634E+00 1.398E-01  6.237E-01 4.305E-02
4.266E+00  1.640E+00 1.396E-01  6.254E-01 4.293E-02
4.217E+00  1.645E+00 1.393E-01  6.271E-01 4.282E-02
4.169E+00  1.651E+00 1.391E-01  6.287E-01 4.271E-02
4.121E+00  1.656E+00 1.388E-01  6.302E-01 4.258E-02
4.074E+00  1.661E+00 1.385E-01  6.317E-01 4.244E-02
4.027E+00  1.665E+00 1.381E-01  6.331E-01 4.229E-02
3.981E+00  1.670E+00 1.378E-01  6.345E-01 4.214E-02
3.936E+00  1.674E+00 1.374E-01  6.359E-01 4.198E-02
3.890E+00  1.679E+00 1.370E-01  6.372E-01 4.183E-02
3.846E+00  1.683E+00 1.366E-01  6.384E-01 4.167E-02
3.802E+00  1.687E+00 1.362E-01  6.396E-01 4.153E-02
3.758E+00  1.691E+00 1.358E-01  6.408E-01 4.138E-02
3.715E+00  1.694E+00 1.354E-01  6.420E-01 4.123E-02
3.673E+00  1.698E+00 1.350E-01  6.430E-01 4.108E-02
3.631E+00  1.701E+00 1.346E-01  6.441E-01 4.094E-02
3.589E+00  1.705E+00 1.342E-01  6.451E-01 4.079E-02
3.548E+00  1.708E+00 1.338E-01  6.460E-01 4.064E-02
3.508E+00  1.711E+00 1.334E-01  6.469E-01 4.049E-02
3.467E+00  1.713E+00 1.330E-01  6.478E-01 4.034E-02
3.428E+00  1.716E+00 1.325E-01  6.486E-01 4.019E-02
3.388E+00  1.719E+00 1.321E-01  6.494E-01 4.004E-02
3.350E+00  1.722E+00 1.316E-01  6.502E-01 3.987E-02
3.311E+00  1.724E+00 1.311E-01  6.510E-01 3.970E-02
3.273E+00  1.727E+00 1.306E-01  6.518E-01 3.952E-02
3.236E+00  1.729E+00 1.300E-01  6.525E-01 3.932E-02
3.199E+00  1.732E+00 1.293E-01  6.532E-01 3.911E-02
3.162E+00  1.734E+00 1.287E-01  6.539E-01 3.891E-02
3.126E+00  1.736E+00 1.281E-01  6.546E-01 3.872E-02
3.090E+00  1.738E+00 1.276E-01  6.553E-01 3.854E-02
3.055E+00  1.741E+00 1.271E-01  6.559E-01 3.838E-02
3.020E+00  1.743E+00 1.267E-01  6.566E-01 3.823E-02
2.985E+00  1.745E+00 1.262E-01  6.572E-01 3.807E-02
2.951E+00  1.747E+00 1.257E-01  6.578E-01 3.792E-02
2.917E+00  1.749E+00 1.253E-01  6.584E-01 3.777E-02
2.884E+00  1.751E+00 1.248E-01  6.590E-01 3.762E-02
2.851E+00  1.753E+00 1.244E-01  6.596E-01 3.748E-02
2.818E+00  1.755E+00 1.240E-01  6.601E-01 3.734E-02
2.786E+00  1.757E+00 1.235E-01  6.607E-01 3.719E-02
2.754E+00  1.758E+00 1.231E-01  6.612E-01 3.706E-02
2.723E+00  1.760E+00 1.227E-01  6.617E-01 3.692E-02
2.692E+00  1.762E+00 1.223E-01  6.622E-01 3.678E-02
2.661E+00  1.763E+00 1.219E-01  6.627E-01 3.665E-02
2.630E+00  1.765E+00 1.215E-01  6.631E-01 3.651E-02
2.600E+00  1.766E+00 1.211E-01  6.636E-01 3.638E-02
2.570E+00  1.767E+00 1.207E-01  6.640E-01 3.626E-02
2.541E+00  1.769E+00 1.203E-01  6.644E-01 3.613E-02
2.512E+00  1.770E+00 1.199E-01  6.647E-01 3.601E-02
2.483E+00  1.771E+00 1.195E-01  6.651E-01 3.589E-02
2.455E+00  1.772E+00 1.192E-01  6.654E-01 3.578E-02
2.427E+00  1.774E+00 1.188E-01  6.658E-01 3.567E-02
2.399E+00  1.775E+00 1.185E-01  6.661E-01 3.556E-02
2.371E+00  1.776E+00 1.182E-01  6.665E-01 3.545E-02
2.344E+00  1.777E+00 1.178E-01  6.668E-01 3.534E-02
2.317E+00  1.778E+00 1.175E-01  6.671E-01 3.523E-02
2.291E+00  1.779E+00 1.171E-01  6.674E-01 3.512E-02
2.265E+00  1.780E+00 1.168E-01  6.677E-01 3.501E-02
2.239E+00  1.781E+00 1.164E-01  6.680E-01 3.490E-02
2.213E+00  1.782E+00 1.161E-01  6.682E-01 3.480E-02
2.188E+00  1.782E+00 1.158E-01  6.684E-01 3.469E-02
2.163E+00  1.783E+00 1.154E-01  6.686E-01 3.459E-02
2.138E+00  1.784E+00 1.151E-01  6.688E-01 3.449E-02
2.113E+00  1.784E+00 1.148E-01  6.690E-01 3.440E-02
2.089E+00  1.785E+00 1.145E-01  6.692E-01 3.431E-02
2.065E+00  1.786E+00 1.142E-01  6.694E-01 3.422E-02
2.042E+00  1.786E+00 1.139E-01  6.696E-01 3.412E-02
2.018E+00  1.787E+00 1.136E-01  6.698E-01 3.403E-02
1.995E+00  1.788E+00 1.133E-01  6.700E-01 3.394E-02
1.972E+00  1.788E+00 1.131E-01  6.702E-01 3.385E-02
1.950E+00  1.789E+00 1.128E-01  6.704E-01 3.376E-02
1.928E+00  1.790E+00 1.125E-01  6.705E-01 3.367E-02
1.905E+00  1.790E+00 1.122E-01  6.707E-01 3.358E-02
1.884E+00  1.791E+00 1.119E-01  6.709E-01 3.350E-02
1.862E+00  1.791E+00 1.117E-01  6.711E-01 3.341E-02
1.841E+00  1.792E+00 1.114E-01  6.712E-01 3.333E-02
1.820E+00  1.792E+00 1.111E-01  6.714E-01 3.325E-02
1.799E+00  1.793E+00 1.109E-01  6.715E-01 3.317E-02
1.778E+00  1.793E+00 1.106E-01  6.717E-01 3.310E-02
1.758E+00  1.794E+00 1.104E-01  6.718E-01 3.303E-02
1.738E+00  1.794E+00 1.102E-01  6.719E-01 3.296E-02
1.718E+00  1.795E+00 1.100E-01  6.720E-01 3.290E-02
1.698E+00  1.795E+00 1.098E-01  6.721E-01 3.284E-02
1.679E+00  1.795E+00 1.096E-01  6.722E-01 3.278E-02
1.660E+00  1.795E+00 1.095E-01  6.723E-01 3.273E-02
1.641E+00  1.796E+00 1.093E-01  6.723E-01 3.267E-02
1.622E+00  1.796E+00 1.091E-01  6.724E-01 3.262E-02
1.603E+00  1.796E+00 1.090E-01  6.724E-01 3.257E-02
1.585E+00  1.796E+00 1.088E-01  6.724E-01 3.252E-02
1.567E+00  1.796E+00 1.086E-01  6.725E-01 3.248E-02
1.549E+00  1.796E+00 1.085E-01  6.725E-01 3.243E-02
1.531E+00  1.796E+00 1.083E-01  6.726E-01 3.237E-02
1.514E+00  1.797E+00 1.081E-01  6.726E-01 3.232E-02
1.496E+00  1.797E+00 1.079E-01  6.727E-01 3.226E-02
1.479E+00  1.797E+00 1.077E-01  6.727E-01 3.221E-02
1.462E+00  1.797E+00 1.076E-01  6.728E-01 3.215E-02
1.445E+00  1.797E+00 1.074E-01  6.728E-01 3.210E-02
1.429E+00  1.797E+00 1.072E-01  6.728E-01 3.205E-02
1.413E+00  1.797E+00 1.071E-01  6.729E-01 3.200E-02
1.396E+00  1.798E+00 1.069E-01  6.729E-01 3.195E-02
1.380E+00  1.798E+00 1.067E-01  6.729E-01 3.190E-02
1.365E+00  1.798E+00 1.066E-01  6.729E-01 3.185E-02
1.349E+00  1.798E+00 1.064E-01  6.730E-01 3.179E-02
1.334E+00  1.798E+00 1.062E-01  6.730E-01 3.174E-02
1.318E+00  1.798E+00 1.060E-01  6.731E-01 3.169E-02
1.303E+00  1.798E+00 1.059E-01  6.731E-01 3.163E-02
1.288E+00  1.798E+00 1.057E-01  6.731E-01 3.158E-02
1.274E+00  1.798E+00 1.055E-01  6.731E-01 3.154E-02
1.259E+00  1.798E+00 1.054E-01  6.731E-01 3.150E-02
1.245E+00  1.798E+00 1.053E-01  6.731E-01 3.146E-02
1.230E+00  1.799E+00 1.052E-01  6.732E-01 3.143E-02
1.216E+00  1.799E+00 1.051E-01  6.732E-01 3.141E-02
1.202E+00  1.799E+00 1.050E-01  6.733E-01 3.138E-02
1.189E+00  1.799E+00 1.049E-01  6.733E-01 3.135E-02
1.175E+00  1.799E+00 1.049E-01  6.734E-01 3.133E-02
1.161E+00  1.799E+00 1.048E-01  6.734E-01 3.130E-02
1.148E+00  1.799E+00 1.047E-01  6.734E-01 3.128E-02
1.135E+00  1.800E+00 1.046E-01  6.735E-01 3.125E-02
1.122E+00  1.800E+00 1.045E-01  6.735E-01 3.123E-02
1.109E+00  1.800E+00 1.044E-01  6.735E-01 3.121E-02
1.096E+00  1.800E+00 1.044E-01  6.735E-01 3.118E-02
1.084E+00  1.800E+00 1.043E-01  6.735E-01 3.116E-02
1.072E+00  1.800E+00 1.042E-01  6.735E-01 3.113E-02
1.059E+00  1.800E+00 1.041E-01  6.735E-01 3.111E-02
1.047E+00  1.800E+00 1.041E-01  6.735E-01 3.109E-02
1.035E+00  1.800E+00 1.040E-01  6.735E-01 3.107E-02
1.023E+00  1.800E+00 1.039E-01  6.735E-01 3.104E-02
1.012E+00  1.800E+00 1.038E-01  6.735E-01 3.102E-02
1.000E+00  1.800E+00 1.038E-01  6.735E-01 3.100E-02
9.886E-01  1.800E+00 1.037E-01  6.735E-01 3.098E-02
9.772E-01  1.800E+00 1.036E-01  6.735E-01 3.096E-02
9.661E-01  1.799E+00 1.036E-01  6.734E-01 3.094E-02
9.550E-01  1.799E+00 1.035E-01  6.734E-01 3.092E-02
9.441E-01  1.799E+00 1.034E-01  6.734E-01 3.091E-02
9.333E-01  1.799E+00 1.034E-01  6.734E-01 3.089E-02
9.226E-01  1.799E+00 1.033E-01  6.734E-01 3.087E-02
9.120E-01  1.799E+00 1.033E-01  6.734E-01 3.085E-02
9.016E-01  1.799E+00 1.032E-01  6.734E-01 3.083E-02
8.913E-01  1.799E+00 1.031E-01  6.734E-01 3.081E-02
8.810E-01  1.799E+00 1.031E-01  6.734E-01 3.080E-02
8.710E-01  1.800E+00 1.030E-01  6.735E-01 3.078E-02
8.610E-01  1.800E+00 1.029E-01  6.735E-01 3.076E-02
8.511E-01  1.800E+00 1.029E-01  6.735E-01 3.074E-02
8.414E-01  1.800E+00 1.028E-01  6.736E-01 3.072E-02
8.318E-01  1.800E+00 1.028E-01  6.736E-01 3.070E-02
8.222E-01  1.800E+00 1.027E-01  6.737E-01 3.068E-02
8.128E-01  1.800E+00 1.026E-01  6.737E-01 3.066E-02
8.035E-01  1.801E+00 1.026E-01  6.738E-01 3.064E-02
7.943E-01  1.801E+00 1.025E-01  6.738E-01 3.062E-02
7.852E-01  1.801E+00 1.024E-01  6.739E-01 3.060E-02
7.762E-01  1.801E+00 1.024E-01  6.740E-01 3.058E-02
7.674E-01  1.802E+00 1.023E-01  6.741E-01 3.056E-02
7.586E-01  1.802E+00 1.022E-01  6.741E-01 3.054E-02
7.499E-01  1.802E+00 1.022E-01  6.742E-01 3.051E-02
7.413E-01  1.802E+00 1.021E-01  6.743E-01 3.049E-02
7.328E-01  1.803E+00 1.020E-01  6.744E-01 3.047E-02
7.244E-01  1.803E+00 1.020E-01  6.745E-01 3.045E-02
7.161E-01  1.803E+00 1.019E-01  6.746E-01 3.043E-02
7.079E-01  1.804E+00 1.019E-01  6.747E-01 3.041E-02
6.998E-01  1.804E+00 1.018E-01  6.748E-01 3.039E-02
6.918E-01  1.804E+00 1.017E-01  6.749E-01 3.037E-02
6.839E-01  1.805E+00 1.017E-01  6.750E-01 3.035E-02
6.761E-01  1.805E+00 1.016E-01  6.750E-01 3.033E-02
6.683E-01  1.805E+00 1.015E-01  6.751E-01 3.031E-02
6.607E-01  1.805E+00 1.015E-01  6.752E-01 3.029E-02
6.531E-01  1.806E+00 1.014E-01  6.754E-01 3.027E-02
6.457E-01  1.807E+00 1.014E-01  6.755E-01 3.026E-02
6.383E-01  1.807E+00 1.014E-01  6.757E-01 3.025E-02
6.310E-01  1.808E+00 1.013E-01  6.759E-01 3.023E-02
6.237E-01  1.808E+00 1.013E-01  6.761E-01 3.022E-02
6.166E-01  1.809E+00 1.013E-01  6.763E-01 3.020E-02
6.095E-01  1.810E+00 1.012E-01  6.765E-01 3.019E-02
6.026E-01  1.810E+00 1.012E-01  6.767E-01 3.017E-02
5.957E-01  1.811E+00 1.012E-01  6.769E-01 3.016E-02
5.888E-01  1.812E+00 1.011E-01  6.771E-01 3.015E-02
5.821E-01  1.813E+00 1.011E-01  6.773E-01 3.013E-02
5.754E-01  1.813E+00 1.011E-01  6.776E-01 3.012E-02
5.689E-01  1.814E+00 1.010E-01  6.778E-01 3.011E-02
5.623E-01  1.815E+00 1.010E-01  6.781E-01 3.009E-02
5.559E-01  1.816E+00 1.010E-01  6.783E-01 3.008E-02
5.495E-01  1.817E+00 1.009E-01  6.786E-01 3.007E-02
5.433E-01  1.818E+00 1.009E-01  6.789E-01 3.006E-02
5.370E-01  1.819E+00 1.009E-01  6.792E-01 3.004E-02
5.309E-01  1.820E+00 1.009E-01  6.795E-01 3.003E-02
5.248E-01  1.821E+00 1.009E-01  6.798E-01 3.002E-02
5.188E-01  1.822E+00 1.008E-01  6.801E-01 3.001E-02
5.129E-01  1.823E+00 1.008E-01  6.804E-01 2.999E-02
5.070E-01  1.824E+00 1.008E-01  6.808E-01 2.998E-02
5.012E-01  1.825E+00 1.008E-01  6.811E-01 2.997E-02
4.955E-01  1.826E+00 1.008E-01  6.815E-01 2.996E-02
4.898E-01  1.828E+00 1.007E-01  6.818E-01 2.995E-02
4.842E-01  1.829E+00 1.007E-01  6.822E-01 2.994E-02
4.786E-01  1.830E+00 1.007E-01  6.826E-01 2.992E-02
4.732E-01  1.832E+00 1.007E-01  6.831E-01 2.991E-02
4.677E-01  1.833E+00 1.007E-01  6.835E-01 2.990E-02
4.624E-01  1.835E+00 1.007E-01  6.840E-01 2.989E-02
4.571E-01  1.837E+00 1.007E-01  6.845E-01 2.988E-02
4.519E-01  1.838E+00 1.006E-01  6.850E-01 2.987E-02
4.467E-01  1.840E+00 1.006E-01  6.855E-01 2.985E-02
4.416E-01  1.842E+00 1.006E-01  6.860E-01 2.984E-02
4.365E-01  1.844E+00 1.006E-01  6.867E-01 2.983E-02
4.315E-01  1.846E+00 1.006E-01  6.874E-01 2.982E-02
4.266E-01  1.848E+00 1.006E-01  6.879E-01 2.981E-02
4.217E-01  1.850E+00 1.006E-01  6.885E-01 2.980E-02
4.169E-01  1.852E+00 1.006E-01  6.892E-01 2.979E-02
4.121E-01  1.855E+00 1.006E-01  6.898E-01 2.978E-02
4.074E-01  1.857E+00 1.006E-01  6.905E-01 2.977E-02
4.027E-01  1.859E+00 1.006E-01  6.912E-01 2.975E-02
3.981E-01  1.862E+00 1.006E-01  6.919E-01 2.973E-02
3.936E-01  1.864E+00 1.006E-01  6.927E-01 2.971E-02
3.890E-01  1.867E+00 1.006E-01  6.935E-01 2.969E-02
3.846E-01  1.870E+00 1.005E-01  6.943E-01 2.967E-02
3.802E-01  1.873E+00 1.005E-01  6.952E-01 2.964E-02
3.758E-01  1.876E+00 1.005E-01  6.961E-01 2.962E-02
3.715E-01  1.879E+00 1.004E-01  6.970E-01 2.960E-02
3.673E-01  1.882E+00 1.004E-01  6.980E-01 2.957E-02
3.631E-01  1.886E+00 1.004E-01  6.990E-01 2.955E-02
3.589E-01  1.889E+00 1.004E-01  7.000E-01 2.953E-02
3.548E-01  1.893E+00 1.004E-01  7.011E-01 2.952E-02
3.508E-01  1.897E+00 1.004E-01  7.022E-01 2.950E-02
3.467E-01  1.901E+00 1.004E-01  7.034E-01 2.947E-02
3.428E-01  1.905E+00 1.004E-01  7.046E-01 2.945E-02
3.388E-01  1.909E+00 1.004E-01  7.058E-01 2.942E-02
3.350E-01  1.913E+00 1.004E-01  7.071E-01 2.940E-02
3.311E-01  1.918E+00 1.003E-01  7.084E-01 2.937E-02
3.273E-01  1.922E+00 1.003E-01  7.097E-01 2.934E-02
3.236E-01  1.927E+00 1.003E-01  7.111E-01 2.931E-02
3.199E-01  1.932E+00 1.003E-01  7.125E-01 2.929E-02
3.162E-01  1.937E+00 1.003E-01  7.140E-01 2.926E-02
3.126E-01  1.942E+00 1.003E-01  7.156E-01 2.923E-02
3.090E-01  1.948E+00 1.003E-01  7.172E-01 2.920E-02
3.055E-01  1.954E+00 1.003E-01  7.190E-01 2.917E-02
3.020E-01  1.960E+00 1.003E-01  7.208E-01 2.913E-02
2.985E-01  1.967E+00 1.003E-01  7.227E-01 2.910E-02
2.951E-01  1.974E+00 1.002E-01  7.246E-01 2.906E-02
2.917E-01  1.981E+00 1.002E-01  7.267E-01 2.902E-02
2.884E-01  1.988E+00 1.002E-01  7.287E-01 2.899E-02
2.851E-01  1.995E+00 1.002E-01  7.307E-01 2.895E-02
2.818E-01  2.002E+00 1.002E-01  7.330E-01 2.891E-02
2.786E-01  2.010E+00 1.002E-01  7.353E-01 2.887E-02
2.754E-01  2.019E+00 1.002E-01  7.378E-01 2.883E-02
2.723E-01  2.028E+00 1.002E-01  7.403E-01 2.878E-02
2.692E-01  2.037E+00 1.002E-01  7.430E-01 2.874E-02
2.661E-01  2.047E+00 1.002E-01  7.458E-01 2.868E-02
2.630E-01  2.057E+00 1.001E-01  7.487E-01 2.863E-02
2.600E-01  2.068E+00 1.001E-01  7.517E-01 2.857E-02
2.570E-01  2.079E+00 1.001E-01  7.548E-01 2.853E-02
2.541E-01  2.090E+00 1.001E-01  7.581E-01 2.848E-02
2.512E-01  2.102E+00 1.001E-01  7.615E-01 2.840E-02
2.483E-01  2.115E+00 9.963E-02  7.651E-01 2.822E-02
2.455E-01  2.128E+00 9.877E-02  7.689E-01 2.792E-02
2.427E-01  2.143E+00 9.756E-02  7.729E-01 2.751E-02
2.399E-01  2.158E+00 9.604E-02  7.772E-01 2.702E-02
2.371E-01  2.176E+00 9.558E-02  7.823E-01 2.681E-02
2.344E-01  2.195E+00 9.565E-02  7.876E-01 2.676E-02
2.317E-01  2.215E+00 9.627E-02  7.932E-01 2.684E-02
2.291E-01  2.237E+00 9.715E-02  7.993E-01 2.700E-02
2.265E-01  2.261E+00 9.884E-02  8.059E-01 2.737E-02
2.239E-01  2.285E+00 1.031E-01  8.127E-01 2.843E-02
2.213E-01  2.310E+00 1.101E-01  8.196E-01 3.027E-02
2.188E-01  2.336E+00 1.178E-01  8.267E-01 3.223E-02
2.163E-01  2.362E+00 1.263E-01  8.339E-01 3.444E-02
2.138E-01  2.388E+00 1.360E-01  8.410E-01 3.693E-02
2.113E-01  2.415E+00 1.469E-01  8.484E-01 3.975E-02
2.089E-01  2.442E+00 1.575E-01  8.557E-01 4.244E-02
2.065E-01  2.469E+00 1.681E-01  8.630E-01 4.511E-02
2.042E-01  2.497E+00 1.799E-01  8.707E-01 4.810E-02
2.018E-01  2.527E+00 1.931E-01  8.788E-01 5.140E-02
1.995E-01  2.560E+00 2.074E-01  8.875E-01 5.495E-02
1.972E-01  2.595E+00 2.224E-01  8.970E-01 5.863E-02
1.950E-01  2.632E+00 2.398E-01  9.068E-01 6.288E-02
1.928E-01  2.670E+00 2.597E-01  9.169E-01 6.773E-02
1.905E-01  2.709E+00 2.821E-01  9.273E-01 7.319E-02
1.884E-01  2.749E+00 3.097E-01  9.378E-01 7.991E-02
1.862E-01  2.789E+00 3.405E-01  9.485E-01 8.739E-02
1.841E-01  2.830E+00 3.739E-01  9.594E-01 9.540E-02
1.820E-01  2.872E+00 4.098E-01  9.705E-01 1.040E-01
1.799E-01  2.915E+00 4.482E-01  9.818E-01 1.131E-01
1.778E-01  2.958E+00 4.872E-01  9.932E-01 1.222E-01
1.758E-01  3.003E+00 5.288E-01  1.005E+00 1.319E-01
1.738E-01  3.048E+00 5.731E-01  1.017E+00 1.421E-01
1.718E-01  3.095E+00 6.203E-01  1.029E+00 1.528E-01
1.698E-01  3.144E+00 6.709E-01  1.042E+00 1.643E-01
1.679E-01  3.198E+00 7.297E-01  1.057E+00 1.774E-01
1.660E-01  3.255E+00 7.945E-01  1.072E+00 1.918E-01
1.641E-01  3.316E+00 8.663E-01  1.088E+00 2.075E-01
1.622E-01  3.384E+00 9.496E-01  1.106E+00 2.254E-01
1.603E-01  3.460E+00 1.046E+00  1.126E+00 2.459E-01
1.585E-01  3.568E+00 1.133E+00  1.154E+00 2.631E-01
1.567E-01  3.666E+00 1.261E+00  1.179E+00 2.892E-01
1.549E-01  3.743E+00 1.442E+00  1.202E+00 3.274E-01
1.531E-01  3.788E+00 1.729E+00  1.223E+00 3.891E-01
1.514E-01  3.767E+00 2.066E+00  1.232E+00 4.629E-01
1.496E-01  3.670E+00 2.449E+00  1.230E+00 5.492E-01
1.479E-01  3.432E+00 2.792E+00  1.199E+00 6.349E-01
1.462E-01  3.046E+00 3.055E+00  1.135E+00 7.155E-01
1.445E-01  2.600E+00 3.059E+00  1.040E+00 7.496E-01
1.429E-01  2.244E+00 2.910E+00  9.497E-01 7.464E-01
1.413E-01  2.014E+00 2.663E+00  8.755E-01 7.100E-01
1.396E-01  2.006E+00 2.384E+00  8.496E-01 6.444E-01
1.380E-01  2.091E+00 2.276E+00  8.614E-01 6.115E-01
1.365E-01  2.168E+00 2.278E+00  8.801E-01 6.058E-01
1.349E-01  2.187E+00 2.334E+00  8.891E-01 6.177E-01
1.334E-01  2.159E+00 2.396E+00  8.873E-01 6.347E-01
1.318E-01  2.078E+00 2.420E+00  8.700E-01 6.471E-01
1.303E-01  2.009E+00 2.410E+00  8.527E-01 6.505E-01
1.288E-01  2.011E+00 2.362E+00  8.491E-01 6.388E-01
1.274E-01  2.037E+00 2.365E+00  8.556E-01 6.371E-01
1.259E-01  2.057E+00 2.443E+00  8.669E-01 6.542E-01
1.245E-01  2.038E+00 2.531E+00  8.697E-01 6.768E-01
1.230E-01  1.976E+00 2.607E+00  8.618E-01 7.001E-01
1.216E-01  1.899E+00 2.669E+00  8.492E-01 7.217E-01
1.202E-01  1.814E+00 2.710E+00  8.331E-01 7.392E-01
1.189E-01  1.729E+00 2.737E+00  8.158E-01 7.536E-01
1.175E-01  1.648E+00 2.747E+00  7.977E-01 7.641E-01
1.161E-01  1.579E+00 2.750E+00  7.816E-01 7.718E-01
1.148E-01  1.519E+00 2.751E+00  7.677E-01 7.781E-01
1.135E-01  1.483E+00 2.750E+00  7.590E-01 7.818E-01
1.122E-01  1.449E+00 2.764E+00  7.523E-01 7.885E-01
1.109E-01  1.417E+00 2.793E+00  7.478E-01 7.988E-01
1.096E-01  1.378E+00 2.856E+00  7.458E-01 8.181E-01
1.084E-01  1.324E+00 2.933E+00  7.416E-01 8.421E-01
1.072E-01  1.234E+00 3.012E+00  7.297E-01 8.707E-01
1.059E-01  1.105E+00 3.071E+00  7.070E-01 8.996E-01
1.047E-01  9.546E-01 3.104E+00  6.767E-01 9.256E-01
1.035E-01  8.083E-01 3.092E+00  6.417E-01 9.418E-01
1.023E-01  6.720E-01 3.056E+00  6.055E-01 9.516E-01
1.012E-01  5.648E-01 3.008E+00  5.741E-01 9.554E-01
1.000E-01  4.734E-01 2.955E+00  5.452E-01 9.562E-01
9.886E-02  3.927E-01 2.910E+00  5.197E-01 9.574E-01
9.772E-02  3.176E-01 2.867E+00  4.955E-01 9.585E-01
9.661E-02  2.409E-01 2.825E+00  4.709E-01 9.605E-01
9.550E-02  1.645E-01 2.781E+00  4.456E-01 9.620E-01
9.441E-02  8.861E-02 2.731E+00  4.192E-01 9.621E-01
9.333E-02  1.568E-02 2.672E+00  3.918E-01 9.599E-01
9.226E-02 -5.752E-02 2.601E+00  3.618E-01 9.550E-01
9.120E-02 -1.140E-01 2.524E+00  3.343E-01 9.457E-01
9.016E-02 -1.287E-01 2.426E+00  3.133E-01 9.238E-01
8.913E-02 -1.425E-01 2.347E+00  2.955E-01 9.060E-01
8.810E-02 -1.467E-01 2.320E+00  2.894E-01 8.995E-01
8.710E-02 -1.449E-01 2.333E+00  2.923E-01 9.027E-01
8.610E-02 -1.517E-01 2.342E+00  2.921E-01 9.062E-01
8.511E-02 -1.673E-01 2.345E+00  2.887E-01 9.100E-01
8.414E-02 -1.921E-01 2.344E+00  2.820E-01 9.142E-01
8.318E-02 -2.262E-01 2.337E+00  2.720E-01 9.188E-01
8.222E-02 -2.796E-01 2.319E+00  2.547E-01 9.241E-01
8.128E-02 -3.490E-01 2.287E+00  2.307E-01 9.293E-01
8.035E-02 -4.206E-01 2.249E+00  2.046E-01 9.336E-01
7.943E-02 -4.940E-01 2.204E+00  1.764E-01 9.369E-01
7.852E-02 -5.690E-01 2.153E+00  1.460E-01 9.393E-01
7.762E-02 -6.452E-01 2.094E+00  1.133E-01 9.406E-01
7.674E-02 -6.995E-01 2.035E+00  8.567E-02 9.371E-01
7.586E-02 -7.453E-01 1.974E+00  5.939E-02 9.315E-01
7.499E-02 -7.864E-01 1.910E+00  3.341E-02 9.243E-01
7.413E-02 -8.227E-01 1.845E+00  7.729E-03 9.155E-01
7.328E-02 -8.542E-01 1.778E+00 -1.762E-02 9.051E-01
7.244E-02 -8.834E-01 1.712E+00 -4.271E-02 8.943E-01
7.161E-02 -9.109E-01 1.647E+00 -6.771E-02 8.832E-01
7.079E-02 -9.351E-01 1.580E+00 -9.261E-02 8.709E-01
6.998E-02 -9.561E-01 1.514E+00 -1.174E-01 8.574E-01
6.918E-02 -9.740E-01 1.446E+00 -1.420E-01 8.427E-01
6.839E-02 -9.907E-01 1.378E+00 -1.672E-01 8.272E-01
6.761E-02 -1.004E+00 1.309E+00 -1.925E-01 8.102E-01
6.683E-02 -1.013E+00 1.238E+00 -2.174E-01 7.911E-01
6.607E-02 -1.018E+00 1.167E+00 -2.419E-01 7.699E-01
6.531E-02 -1.018E+00 1.096E+00 -2.659E-01 7.463E-01
6.457E-02 -1.015E+00 1.017E+00 -2.921E-01 7.183E-01
6.383E-02 -1.004E+00 9.407E-01 -3.156E-01 6.872E-01
6.310E-02 -9.860E-01 8.673E-01 -3.361E-01 6.532E-01
6.237E-02 -9.619E-01 7.967E-01 -3.536E-01 6.163E-01
6.166E-02 -9.241E-01 7.272E-01 -3.648E-01 5.724E-01
6.095E-02 -8.756E-01 6.631E-01 -3.679E-01 5.245E-01
6.026E-02 -8.268E-01 6.068E-01 -3.658E-01 4.785E-01
5.957E-02 -7.768E-01 5.571E-01 -3.584E-01 4.342E-01
5.888E-02 -7.258E-01 5.190E-01 -3.438E-01 3.955E-01
5.821E-02 -6.783E-01 5.062E-01 -3.213E-01 3.729E-01
5.754E-02 -6.328E-01 4.986E-01 -2.977E-01 3.550E-01
5.689E-02 -5.885E-01 4.972E-01 -2.731E-01 3.420E-01
5.623E-02 -5.480E-01 5.000E-01 -2.497E-01 3.332E-01
5.559E-02 -5.226E-01 4.941E-01 -2.369E-01 3.238E-01
5.495E-02 -5.012E-01 4.885E-01 -2.264E-01 3.157E-01
5.432E-02 -4.842E-01 4.833E-01 -2.181E-01 3.091E-01
5.370E-02 -4.698E-01 4.784E-01 -2.112E-01 3.032E-01
5.309E-02 -4.537E-01 4.729E-01 -2.035E-01 2.969E-01
5.248E-02 -4.388E-01 4.674E-01 -1.964E-01 2.908E-01
5.188E-02 -4.252E-01 4.620E-01 -1.900E-01 2.852E-01
5.129E-02 -4.127E-01 4.566E-01 -1.842E-01 2.798E-01
5.070E-02 -4.010E-01 4.510E-01 -1.788E-01 2.746E-01
5.012E-02 -3.901E-01 4.455E-01 -1.738E-01 2.696E-01
4.955E-02 -3.801E-01 4.399E-01 -1.693E-01 2.648E-01
4.898E-02 -3.706E-01 4.343E-01 -1.651E-01 2.601E-01
4.842E-02 -3.616E-01 4.287E-01 -1.611E-01 2.555E-01
4.786E-02 -3.532E-01 4.231E-01 -1.575E-01 2.511E-01
4.732E-02 -3.454E-01 4.175E-01 -1.541E-01 2.468E-01
4.677E-02 -3.380E-01 4.119E-01 -1.510E-01 2.425E-01
4.624E-02 -3.310E-01 4.062E-01 -1.481E-01 2.384E-01
4.571E-02 -3.245E-01 4.007E-01 -1.453E-01 2.344E-01
4.519E-02 -3.182E-01 3.951E-01 -1.427E-01 2.305E-01
4.467E-02 -3.122E-01 3.896E-01 -1.403E-01 2.266E-01
4.416E-02 -3.065E-01 3.841E-01 -1.380E-01 2.228E-01
4.365E-02 -3.011E-01 3.785E-01 -1.358E-01 2.190E-01
4.315E-02 -2.958E-01 3.730E-01 -1.337E-01 2.153E-01
4.266E-02 -2.909E-01 3.674E-01 -1.317E-01 2.116E-01
4.217E-02 -2.861E-01 3.619E-01 -1.299E-01 2.080E-01
4.169E-02 -2.815E-01 3.564E-01 -1.281E-01 2.044E-01
4.121E-02 -2.772E-01 3.509E-01 -1.264E-01 2.008E-01
4.074E-02 -2.730E-01 3.455E-01 -1.248E-01 1.974E-01
4.027E-02 -2.689E-01 3.400E-01 -1.233E-01 1.939E-01
3.981E-02 -2.650E-01 3.346E-01 -1.218E-01 1.905E-01
3.935E-02 -2.612E-01 3.292E-01 -1.203E-01 1.871E-01
3.890E-02 -2.574E-01 3.239E-01 -1.189E-01 1.838E-01
3.846E-02 -2.538E-01 3.185E-01 -1.175E-01 1.805E-01
3.802E-02 -2.504E-01 3.132E-01 -1.162E-01 1.772E-01
3.758E-02 -2.470E-01 3.079E-01 -1.150E-01 1.739E-01
3.715E-02 -2.437E-01 3.026E-01 -1.137E-01 1.707E-01
3.673E-02 -2.405E-01 2.974E-01 -1.125E-01 1.676E-01
3.631E-02 -2.373E-01 2.922E-01 -1.114E-01 1.644E-01
3.589E-02 -2.343E-01 2.871E-01 -1.102E-01 1.613E-01
3.548E-02 -2.312E-01 2.820E-01 -1.090E-01 1.583E-01
3.508E-02 -2.282E-01 2.770E-01 -1.079E-01 1.552E-01
3.467E-02 -2.253E-01 2.720E-01 -1.068E-01 1.522E-01
3.428E-02 -2.224E-01 2.670E-01 -1.056E-01 1.493E-01
3.388E-02 -2.195E-01 2.621E-01 -1.045E-01 1.463E-01
3.350E-02 -2.167E-01 2.572E-01 -1.034E-01 1.434E-01
3.311E-02 -2.139E-01 2.523E-01 -1.023E-01 1.405E-01
3.273E-02 -2.111E-01 2.475E-01 -1.012E-01 1.377E-01
3.236E-02 -2.084E-01 2.427E-01 -1.001E-01 1.349E-01
3.199E-02 -2.058E-01 2.380E-01 -9.907E-02 1.321E-01
3.162E-02 -2.031E-01 2.333E-01 -9.800E-02 1.293E-01
3.126E-02 -2.005E-01 2.286E-01 -9.694E-02 1.266E-01
3.090E-02 -1.979E-01 2.241E-01 -9.588E-02 1.239E-01
3.055E-02 -1.953E-01 2.196E-01 -9.480E-02 1.213E-01
3.020E-02 -1.928E-01 2.152E-01 -9.373E-02 1.187E-01
2.985E-02 -1.902E-01 2.108E-01 -9.265E-02 1.162E-01
2.951E-02 -1.877E-01 2.065E-01 -9.157E-02 1.136E-01
2.917E-02 -1.851E-01 2.021E-01 -9.049E-02 1.111E-01
2.884E-02 -1.826E-01 1.978E-01 -8.942E-02 1.086E-01
2.851E-02 -1.801E-01 1.936E-01 -8.834E-02 1.062E-01
2.818E-02 -1.776E-01 1.894E-01 -8.725E-02 1.037E-01
2.786E-02 -1.751E-01 1.853E-01 -8.614E-02 1.014E-01
2.754E-02 -1.726E-01 1.813E-01 -8.502E-02 9.909E-02
2.723E-02 -1.701E-01 1.774E-01 -8.389E-02 9.682E-02
2.692E-02 -1.676E-01 1.735E-01 -8.275E-02 9.459E-02
2.661E-02 -1.651E-01 1.696E-01 -8.163E-02 9.236E-02
2.630E-02 -1.626E-01 1.658E-01 -8.050E-02 9.017E-02
2.600E-02 -1.602E-01 1.620E-01 -7.935E-02 8.801E-02
2.570E-02 -1.576E-01 1.583E-01 -7.819E-02 8.589E-02
2.541E-02 -1.551E-01 1.547E-01 -7.701E-02 8.381E-02
2.512E-02 -1.525E-01 1.511E-01 -7.580E-02 8.177E-02
2.483E-02 -1.499E-01 1.476E-01 -7.456E-02 7.976E-02
2.455E-02 -1.473E-01 1.442E-01 -7.330E-02 7.778E-02
2.427E-02 -1.446E-01 1.408E-01 -7.200E-02 7.584E-02
2.399E-02 -1.418E-01 1.374E-01 -7.067E-02 7.394E-02
2.371E-02 -1.390E-01 1.341E-01 -6.932E-02 7.207E-02
2.344E-02 -1.360E-01 1.309E-01 -6.783E-02 7.021E-02
2.317E-02 -1.321E-01 1.277E-01 -6.589E-02 6.836E-02
2.291E-02 -1.285E-01 1.289E-01 -6.394E-02 6.885E-02
2.265E-02 -1.275E-01 1.261E-01 -6.350E-02 6.731E-02
2.239E-02 -1.259E-01 1.234E-01 -6.277E-02 6.584E-02
2.213E-02 -1.240E-01 1.208E-01 -6.186E-02 6.439E-02
2.188E-02 -1.220E-01 1.183E-01 -6.087E-02 6.299E-02
2.163E-02 -1.199E-01 1.158E-01 -5.986E-02 6.161E-02
2.138E-02 -1.180E-01 1.134E-01 -5.891E-02 6.025E-02
2.113E-02 -1.159E-01 1.110E-01 -5.791E-02 5.893E-02
2.089E-02 -1.138E-01 1.087E-01 -5.685E-02 5.762E-02
2.065E-02 -1.115E-01 1.064E-01 -5.572E-02 5.635E-02
2.042E-02 -1.091E-01 1.042E-01 -5.452E-02 5.509E-02
2.018E-02 -1.065E-01 1.020E-01 -5.324E-02 5.387E-02
1.995E-02 -1.039E-01 9.988E-02 -5.189E-02 5.267E-02
1.972E-02 -1.010E-01 9.782E-02 -5.045E-02 5.151E-02
1.950E-02 -9.802E-02 9.582E-02 -4.894E-02 5.037E-02
1.928E-02 -9.488E-02 9.388E-02 -4.735E-02 4.927E-02
1.905E-02 -9.177E-02 9.200E-02 -4.577E-02 4.821E-02
1.884E-02 -9.289E-02 9.840E-02 -4.618E-02 5.158E-02
1.862E-02 -9.325E-02 9.615E-02 -4.643E-02 5.041E-02
1.841E-02 -9.282E-02 9.396E-02 -4.627E-02 4.926E-02
1.820E-02 -9.228E-02 9.183E-02 -4.604E-02 4.813E-02
1.799E-02 -9.163E-02 8.974E-02 -4.576E-02 4.702E-02
1.778E-02 -9.088E-02 8.771E-02 -4.541E-02 4.594E-02
1.758E-02 -8.987E-02 8.576E-02 -4.494E-02 4.490E-02
1.738E-02 -8.875E-02 8.386E-02 -4.440E-02 4.388E-02
1.718E-02 -8.758E-02 8.201E-02 -4.383E-02 4.288E-02
1.698E-02 -8.636E-02 8.019E-02 -4.324E-02 4.191E-02
1.679E-02 -8.509E-02 7.842E-02 -4.262E-02 4.096E-02
1.660E-02 -8.377E-02 7.670E-02 -4.197E-02 4.003E-02
1.641E-02 -8.249E-02 7.501E-02 -4.134E-02 3.912E-02
1.622E-02 -8.124E-02 7.336E-02 -4.072E-02 3.824E-02
1.603E-02 -7.999E-02 7.174E-02 -4.010E-02 3.737E-02
1.585E-02 -7.874E-02 7.014E-02 -3.948E-02 3.651E-02
1.567E-02 -7.748E-02 6.859E-02 -3.886E-02 3.568E-02
1.549E-02 -7.623E-02 6.706E-02 -3.824E-02 3.487E-02
1.531E-02 -7.500E-02 6.556E-02 -3.763E-02 3.406E-02
1.514E-02 -7.377E-02 6.407E-02 -3.702E-02 3.327E-02
1.496E-02 -7.253E-02 6.261E-02 -3.640E-02 3.249E-02
1.479E-02 -7.128E-02 6.118E-02 -3.578E-02 3.172E-02
1.462E-02 -7.003E-02 5.977E-02 -3.515E-02 3.098E-02
1.445E-02 -6.875E-02 5.839E-02 -3.452E-02 3.024E-02
1.429E-02 -6.745E-02 5.702E-02 -3.386E-02 2.951E-02
1.413E-02 -6.611E-02 5.569E-02 -3.319E-02 2.880E-02
1.396E-02 -6.474E-02 5.437E-02 -3.250E-02 2.810E-02
1.380E-02 -6.333E-02 5.309E-02 -3.180E-02 2.742E-02
1.365E-02 -6.154E-02 5.182E-02 -3.089E-02 2.673E-02
1.349E-02 -5.949E-02 5.056E-02 -2.985E-02 2.606E-02
1.334E-02 -5.821E-02 5.195E-02 -2.917E-02 2.676E-02
1.318E-02 -5.817E-02 5.070E-02 -2.917E-02 2.611E-02
1.303E-02 -5.736E-02 4.947E-02 -2.877E-02 2.547E-02
1.288E-02 -5.572E-02 4.826E-02 -2.794E-02 2.482E-02
1.274E-02 -5.513E-02 4.916E-02 -2.763E-02 2.528E-02
1.259E-02 -5.490E-02 4.794E-02 -2.752E-02 2.465E-02
1.245E-02 -5.454E-02 4.675E-02 -2.736E-02 2.403E-02
1.230E-02 -5.405E-02 4.557E-02 -2.712E-02 2.342E-02
1.216E-02 -5.344E-02 4.442E-02 -2.682E-02 2.282E-02
1.202E-02 -5.270E-02 4.329E-02 -2.645E-02 2.223E-02
1.189E-02 -5.184E-02 4.217E-02 -2.602E-02 2.165E-02
1.175E-02 -5.085E-02 4.108E-02 -2.553E-02 2.108E-02
1.161E-02 -4.974E-02 4.001E-02 -2.497E-02 2.052E-02
1.148E-02 -4.848E-02 3.895E-02 -2.434E-02 1.996E-02
1.135E-02 -4.708E-02 3.793E-02 -2.363E-02 1.942E-02
1.122E-02 -4.555E-02 3.692E-02 -2.286E-02 1.889E-02
1.109E-02 -4.388E-02 3.593E-02 -2.201E-02 1.837E-02
1.096E-02 -4.206E-02 3.497E-02 -2.109E-02 1.786E-02
1.084E-02 -3.873E-02 3.403E-02 -1.940E-02 1.735E-02
1.072E-02 -3.492E-02 3.310E-02 -1.747E-02 1.684E-02
1.059E-02 -3.468E-02 4.240E-02 -1.726E-02 2.157E-02
1.047E-02 -3.947E-02 4.131E-02 -1.971E-02 2.107E-02
1.035E-02 -4.041E-02 4.024E-02 -2.020E-02 2.054E-02
1.023E-02 -4.062E-02 3.920E-02 -2.032E-02 2.001E-02
1.012E-02 -4.067E-02 3.818E-02 -2.035E-02 1.949E-02
1.000E-02 -4.067E-02 3.717E-02 -2.036E-02 1.897E-02
9.886E-03 -4.062E-02 3.618E-02 -2.035E-02 1.846E-02
9.772E-03 -4.052E-02 3.520E-02 -2.030E-02 1.797E-02
9.661E-03 -4.036E-02 3.424E-02 -2.023E-02 1.748E-02
9.550E-03 -4.015E-02 3.331E-02 -2.013E-02 1.699E-02
9.441E-03 -3.984E-02 3.239E-02 -1.998E-02 1.653E-02
9.333E-03 -3.948E-02 3.150E-02 -1.981E-02 1.607E-02
9.226E-03 -3.909E-02 3.062E-02 -1.962E-02 1.562E-02
9.120E-03 -3.867E-02 2.977E-02 -1.941E-02 1.518E-02
9.016E-03 -3.820E-02 2.893E-02 -1.918E-02 1.475E-02
8.913E-03 -3.770E-02 2.811E-02 -1.893E-02 1.433E-02
8.810E-03 -3.719E-02 2.732E-02 -1.867E-02 1.392E-02
8.710E-03 -3.670E-02 2.653E-02 -1.843E-02 1.352E-02
8.610E-03 -3.620E-02 2.577E-02 -1.818E-02 1.312E-02
8.511E-03 -3.569E-02 2.502E-02 -1.792E-02 1.274E-02
8.414E-03 -3.516E-02 2.430E-02 -1.766E-02 1.237E-02
8.318E-03 -3.462E-02 2.359E-02 -1.739E-02 1.200E-02
8.222E-03 -3.408E-02 2.290E-02 -1.712E-02 1.165E-02
8.128E-03 -3.354E-02 2.223E-02 -1.685E-02 1.130E-02
8.035E-03 -3.299E-02 2.157E-02 -1.657E-02 1.097E-02
7.943E-03 -3.242E-02 2.093E-02 -1.629E-02 1.064E-02
7.852E-03 -3.184E-02 2.031E-02 -1.599E-02 1.032E-02
7.762E-03 -3.125E-02 1.972E-02 -1.570E-02 1.002E-02
7.674E-03 -3.059E-02 1.913E-02 -1.537E-02 9.713E-03
7.586E-03 -2.990E-02 1.855E-02 -1.502E-02 9.417E-03
7.499E-03 -2.917E-02 1.799E-02 -1.465E-02 9.129E-03
7.413E-03 -2.800E-02 1.745E-02 -1.406E-02 8.849E-03
7.328E-03 -2.768E-02 1.850E-02 -1.389E-02 9.379E-03
7.244E-03 -2.789E-02 1.795E-02 -1.400E-02 9.100E-03
7.161E-03 -2.768E-02 1.740E-02 -1.390E-02 8.824E-03
7.079E-03 -2.740E-02 1.688E-02 -1.376E-02 8.556E-03
6.998E-03 -2.705E-02 1.637E-02 -1.358E-02 8.298E-03
6.918E-03 -2.669E-02 1.588E-02 -1.340E-02 8.046E-03
6.839E-03 -2.631E-02 1.539E-02 -1.321E-02 7.800E-03
6.761E-03 -2.592E-02 1.492E-02 -1.301E-02 7.560E-03
6.683E-03 -2.552E-02 1.446E-02 -1.282E-02 7.326E-03
6.607E-03 -2.513E-02 1.402E-02 -1.262E-02 7.098E-03
6.531E-03 -2.472E-02 1.358E-02 -1.242E-02 6.877E-03
6.457E-03 -2.432E-02 1.317E-02 -1.221E-02 6.666E-03
6.383E-03 -2.391E-02 1.276E-02 -1.200E-02 6.459E-03
6.310E-03 -2.350E-02 1.237E-02 -1.180E-02 6.257E-03
6.237E-03 -2.310E-02 1.198E-02 -1.160E-02 6.061E-03
6.166E-03 -2.270E-02 1.161E-02 -1.140E-02 5.872E-03
6.095E-03 -2.230E-02 1.126E-02 -1.120E-02 5.691E-03
6.026E-03 -2.191E-02 1.091E-02 -1.100E-02 5.514E-03
5.957E-03 -2.152E-02 1.057E-02 -1.081E-02 5.341E-03
5.888E-03 -2.114E-02 1.023E-02 -1.061E-02 5.171E-03
5.821E-03 -2.075E-02 9.907E-03 -1.042E-02 5.005E-03
5.754E-03 -2.037E-02 9.590E-03 -1.023E-02 4.844E-03
5.689E-03 -1.999E-02 9.281E-03 -1.004E-02 4.688E-03
5.623E-03 -1.962E-02 8.983E-03 -9.849E-03 4.536E-03
5.559E-03 -1.925E-02 8.697E-03 -9.663E-03 4.391E-03
5.495E-03 -1.889E-02 8.419E-03 -9.479E-03 4.250E-03
5.433E-03 -1.853E-02 8.148E-03 -9.297E-03 4.112E-03
5.370E-03 -1.817E-02 7.886E-03 -9.118E-03 3.979E-03
5.309E-03 -1.782E-02 7.632E-03 -8.940E-03 3.850E-03
5.248E-03 -1.747E-02 7.386E-03 -8.765E-03 3.726E-03
5.188E-03 -1.713E-02 7.150E-03 -8.593E-03 3.606E-03
5.129E-03 -1.679E-02 6.921E-03 -8.424E-03 3.490E-03
5.070E-03 -1.646E-02 6.696E-03 -8.258E-03 3.376E-03
5.012E-03 -1.613E-02 6.478E-03 -8.093E-03 3.265E-03
4.954E-03 -1.581E-02 6.266E-03 -7.932E-03 3.158E-03
4.898E-03 -1.549E-02 6.061E-03 -7.773E-03 3.054E-03
4.842E-03 -1.518E-02 5.863E-03 -7.616E-03 2.954E-03
4.786E-03 -1.488E-02 5.672E-03 -7.463E-03 2.857E-03
4.732E-03 -1.458E-02 5.487E-03 -7.311E-03 2.764E-03
4.677E-03 -1.428E-02 5.306E-03 -7.162E-03 2.672E-03
4.624E-03 -1.399E-02 5.130E-03 -7.015E-03 2.583E-03
4.571E-03 -1.370E-02 4.960E-03 -6.870E-03 2.497E-03
4.519E-03 -1.342E-02 4.796E-03 -6.728E-03 2.414E-03
4.467E-03 -1.314E-02 4.637E-03 -6.588E-03 2.334E-03
4.416E-03 -1.287E-02 4.484E-03 -6.451E-03 2.256E-03
4.365E-03 -1.260E-02 4.334E-03 -6.316E-03 2.181E-03
4.315E-03 -1.233E-02 4.189E-03 -6.183E-03 2.108E-03
4.266E-03 -1.207E-02 4.048E-03 -6.052E-03 2.036E-03
4.217E-03 -1.182E-02 3.912E-03 -5.924E-03 1.968E-03
4.169E-03 -1.157E-02 3.780E-03 -5.798E-03 1.901E-03
4.121E-03 -1.132E-02 3.654E-03 -5.674E-03 1.837E-03
4.074E-03 -1.108E-02 3.530E-03 -5.553E-03 1.775E-03
4.027E-03 -1.084E-02 3.410E-03 -5.433E-03 1.714E-03
3.981E-03 -1.061E-02 3.293E-03 -5.315E-03 1.655E-03
3.935E-03 -1.038E-02 3.181E-03 -5.200E-03 1.599E-03
3.890E-03 -1.015E-02 3.072E-03 -5.087E-03 1.544E-03
3.846E-03 -9.929E-03 2.967E-03 -4.976E-03 1.491E-03
3.802E-03 -9.711E-03 2.865E-03 -4.866E-03 1.440E-03
3.758E-03 -9.497E-03 2.766E-03 -4.759E-03 1.390E-03
3.715E-03 -9.287E-03 2.671E-03 -4.653E-03 1.342E-03
3.673E-03 -9.080E-03 2.578E-03 -4.550E-03 1.295E-03
3.631E-03 -8.877E-03 2.489E-03 -4.448E-03 1.250E-03
3.589E-03 -8.676E-03 2.402E-03 -4.347E-03 1.206E-03
3.548E-03 -8.479E-03 2.318E-03 -4.248E-03 1.164E-03
3.508E-03 -8.286E-03 2.237E-03 -4.151E-03 1.123E-03
3.467E-03 -8.097E-03 2.158E-03 -4.056E-03 1.084E-03
3.428E-03 -7.912E-03 2.083E-03 -3.963E-03 1.045E-03
3.388E-03 -7.731E-03 2.009E-03 -3.873E-03 1.009E-03
3.350E-03 -7.554E-03 1.938E-03 -3.784E-03 9.727E-04
3.311E-03 -7.380E-03 1.869E-03 -3.696E-03 9.382E-04
3.273E-03 -7.210E-03 1.803E-03 -3.611E-03 9.049E-04
3.236E-03 -7.042E-03 1.740E-03 -3.527E-03 8.730E-04
3.199E-03 -6.876E-03 1.678E-03 -3.443E-03 8.420E-04
3.162E-03 -6.712E-03 1.618E-03 -3.361E-03 8.117E-04
3.126E-03 -6.550E-03 1.559E-03 -3.280E-03 7.823E-04
3.090E-03 -6.394E-03 1.503E-03 -3.202E-03 7.541E-04
3.055E-03 -6.246E-03 1.452E-03 -3.128E-03 7.281E-04
3.020E-03 -6.100E-03 1.401E-03 -3.054E-03 7.025E-04
2.985E-03 -5.954E-03 1.351E-03 -2.981E-03 6.775E-04
2.951E-03 -5.809E-03 1.302E-03 -2.908E-03 6.530E-04
2.917E-03 -5.664E-03 1.255E-03 -2.836E-03 6.291E-04
2.884E-03 -5.521E-03 1.208E-03 -2.764E-03 6.058E-04
2.851E-03 -5.378E-03 1.163E-03 -2.692E-03 5.831E-04
2.818E-03 -5.236E-03 1.119E-03 -2.621E-03 5.611E-04
2.786E-03 -5.095E-03 1.077E-03 -2.551E-03 5.398E-04
2.754E-03 -4.956E-03 1.036E-03 -2.481E-03 5.192E-04
2.723E-03 -4.829E-03 9.964E-04 -2.417E-03 4.994E-04
2.692E-03 -4.699E-03 9.583E-04 -2.352E-03 4.803E-04
2.661E-03 -4.568E-03 9.216E-04 -2.287E-03 4.619E-04
2.630E-03 -4.436E-03 8.864E-04 -2.220E-03 4.442E-04
2.600E-03 -4.302E-03 8.527E-04 -2.153E-03 4.273E-04
2.570E-03 -4.166E-03 8.206E-04 -2.085E-03 4.112E-04
2.541E-03 -4.028E-03 7.901E-04 -2.016E-03 3.959E-04
2.512E-03 -3.889E-03 7.614E-04 -1.946E-03 3.814E-04
2.483E-03 -3.748E-03 7.344E-04 -1.876E-03 3.679E-04
2.455E-03 -3.543E-03 7.063E-04 -1.773E-03 3.538E-04
2.427E-03 -3.313E-03 6.790E-04 -1.658E-03 3.401E-04
2.399E-03 -3.065E-03 6.530E-04 -1.534E-03 3.270E-04
2.371E-03 -2.799E-03 6.282E-04 -1.400E-03 3.146E-04
2.344E-03 -2.513E-03 6.048E-04 -1.257E-03 3.028E-04
2.317E-03 -2.412E-03 1.555E-03 -1.207E-03 7.783E-04
2.291E-03 -2.790E-03 1.504E-03 -1.396E-03 7.532E-04
2.265E-03 -2.898E-03 1.455E-03 -1.450E-03 7.287E-04
2.239E-03 -2.933E-03 1.408E-03 -1.467E-03 7.050E-04
2.213E-03 -2.928E-03 1.362E-03 -1.465E-03 6.819E-04
2.188E-03 -2.919E-03 1.316E-03 -1.460E-03 6.592E-04
2.163E-03 -2.906E-03 1.272E-03 -1.454E-03 6.370E-04
2.138E-03 -2.888E-03 1.229E-03 -1.445E-03 6.152E-04
2.113E-03 -2.866E-03 1.186E-03 -1.434E-03 5.939E-04
2.089E-03 -2.840E-03 1.145E-03 -1.421E-03 5.732E-04
2.065E-03 -2.809E-03 1.104E-03 -1.405E-03 5.530E-04
2.042E-03 -2.769E-03 1.066E-03 -1.385E-03 5.336E-04
2.018E-03 -2.727E-03 1.028E-03 -1.364E-03 5.148E-04
1.995E-03 -2.682E-03 9.916E-04 -1.342E-03 4.964E-04
1.972E-03 -2.633E-03 9.560E-04 -1.317E-03 4.786E-04
1.950E-03 -2.581E-03 9.216E-04 -1.291E-03 4.614E-04
1.928E-03 -2.526E-03 8.883E-04 -1.264E-03 4.447E-04
1.905E-03 -2.468E-03 8.562E-04 -1.235E-03 4.286E-04
1.884E-03 -2.415E-03 8.246E-04 -1.208E-03 4.128E-04
1.862E-03 -2.360E-03 7.940E-04 -1.181E-03 3.975E-04
1.841E-03 -2.303E-03 7.645E-04 -1.152E-03 3.827E-04
1.820E-03 -2.243E-03 7.360E-04 -1.122E-03 3.684E-04
1.799E-03 -2.181E-03 7.087E-04 -1.091E-03 3.547E-04
1.778E-03 -2.116E-03 6.825E-04 -1.059E-03 3.416E-04
1.758E-03 -2.042E-03 6.568E-04 -1.021E-03 3.288E-04
1.738E-03 -1.957E-03 6.319E-04 -9.791E-04 3.162E-04
1.718E-03 -1.866E-03 6.079E-04 -9.335E-04 3.042E-04
1.698E-03 -1.767E-03 5.849E-04 -8.841E-04 2.927E-04
1.679E-03 -1.551E-03 5.624E-04 -7.757E-04 2.814E-04
1.660E-03 -1.616E-03 9.877E-04 -8.083E-04 4.942E-04
1.641E-03 -1.701E-03 9.520E-04 -8.507E-04 4.764E-04
1.622E-03 -1.730E-03 9.174E-04 -8.653E-04 4.591E-04
1.603E-03 -1.748E-03 8.837E-04 -8.745E-04 4.422E-04
1.585E-03 -1.756E-03 8.509E-04 -8.781E-04 4.258E-04
1.567E-03 -1.752E-03 8.191E-04 -8.761E-04 4.099E-04
1.549E-03 -1.736E-03 7.882E-04 -8.683E-04 3.945E-04
1.531E-03 -1.712E-03 7.585E-04 -8.565E-04 3.796E-04
1.514E-03 -1.678E-03 7.298E-04 -8.392E-04 3.652E-04
1.496E-03 -1.632E-03 7.023E-04 -8.161E-04 3.514E-04
1.479E-03 -1.606E-03 7.467E-04 -8.030E-04 3.737E-04
1.462E-03 -1.612E-03 7.194E-04 -8.061E-04 3.600E-04
1.445E-03 -1.601E-03 6.935E-04 -8.007E-04 3.470E-04
1.429E-03 -1.584E-03 6.683E-04 -7.924E-04 3.344E-04
1.413E-03 -1.566E-03 6.437E-04 -7.835E-04 3.221E-04
1.396E-03 -1.547E-03 6.199E-04 -7.739E-04 3.102E-04
1.380E-03 -1.527E-03 5.967E-04 -7.637E-04 2.986E-04
1.365E-03 -1.504E-03 5.745E-04 -7.524E-04 2.875E-04
1.349E-03 -1.481E-03 5.530E-04 -7.408E-04 2.767E-04
1.334E-03 -1.457E-03 5.322E-04 -7.287E-04 2.663E-04
1.318E-03 -1.432E-03 5.121E-04 -7.163E-04 2.562E-04
1.303E-03 -1.407E-03 4.928E-04 -7.036E-04 2.466E-04
1.288E-03 -1.382E-03 4.743E-04 -6.912E-04 2.373E-04
1.274E-03 -1.357E-03 4.563E-04 -6.788E-04 2.283E-04
1.259E-03 -1.333E-03 4.388E-04 -6.665E-04 2.195E-04
1.245E-03 -1.308E-03 4.218E-04 -6.542E-04 2.110E-04
1.230E-03 -1.284E-03 4.058E-04 -6.420E-04 2.030E-04
1.216E-03 -1.260E-03 3.905E-04 -6.299E-04 1.953E-04
1.202E-03 -1.235E-03 3.755E-04 -6.179E-04 1.879E-04
1.189E-03 -1.212E-03 3.609E-04 -6.059E-04 1.806E-04
1.175E-03 -1.188E-03 3.467E-04 -5.940E-04 1.735E-04
1.161E-03 -1.164E-03 3.330E-04 -5.822E-04 1.666E-04
1.148E-03 -1.141E-03 3.196E-04 -5.704E-04 1.599E-04
1.135E-03 -1.117E-03 3.068E-04 -5.587E-04 1.535E-04
1.122E-03 -1.094E-03 2.945E-04 -5.472E-04 1.473E-04
1.109E-03 -1.071E-03 2.828E-04 -5.359E-04 1.415E-04
1.096E-03 -1.049E-03 2.715E-04 -5.246E-04 1.358E-04
1.084E-03 -1.026E-03 2.606E-04 -5.133E-04 1.304E-04
1.072E-03 -1.004E-03 2.501E-04 -5.021E-04 1.251E-04
1.059E-03 -9.818E-04 2.400E-04 -4.910E-04 1.200E-04
1.047E-03 -9.596E-04 2.303E-04 -4.799E-04 1.152E-04
1.035E-03 -9.376E-04 2.211E-04 -4.689E-04 1.106E-04
1.023E-03 -9.153E-04 2.120E-04 -4.577E-04 1.061E-04
1.012E-03 -8.929E-04 2.032E-04 -4.465E-04 1.016E-04
1.000E-03 -8.705E-04 1.947E-04 -4.353E-04 9.738E-05
