# Supplementary material for: Non-spherical particles in optical tweezers: A numerical solution
Source: PLoS One. 2019 Dec 5;14(12):e0225773. doi: 10.1371/journal.pone.0225773 (PMC6894773; doi:10.1371/journal.pone.0225773)
Supplement: S1 Software — The main motivations for the development of this code are the study of grain alignment dynamics in interstellar environments, the study of and optical tweezers and traps. Available at http://www.github.com/jherrane/scadyn. (ZIP) [file pone.0225773.s002.zip › scadyn-master/src/T_matrix.f90]

module T_matrix
! Copyright (c) 2018 Joonas Herranen, Johannes Markkanen and University of Helsinki
! All rights reserved.
! The MIT License is applied to this software, see LICENSE
   use mie
   use precorrection
   use gmres_module
   use setup
   use common

   implicit none

contains

!****************************************************************************80
! The main calculation routine for the T-matrices. Uses the celebrated
! JVIE-methodology.
   subroutine calc_T()
      integer :: i, ii, nm, sz

      sz = size(mesh%ki)
      if (matrices%singleT == 1) sz = 1

! Because the mesh reading is after initial band setup, the astrosilicate
! fix "must" be done here
      if (matrices%waves == 'sil') call band_astrosilicate()

      write (*, '(3(A,I0))') ' Construct matrices for ', sz, ' wavelengths...'
      if (matrices%singleT == 1) then
         write (*, '(2(A, F8.3))') ' Wavelength now is ', &
            2d0*pi/mesh%ki(matrices%whichbar)/1d-6, ' um.'
      end if
      if (use_mie == 1) then
         call mie_T_matrix()
      else
         do i = 1, sz
            if (size(mesh%params, 2) > 1 .AND. matrices%refr < 1d-7)then
               if(matrices%whichbar > 0) then
                  mesh%param = mesh%params(:, matrices%whichbar)
               else
                  mesh%param = mesh%params(:,1)
               end if
            end if
            ii = i
            if (matrices%singleT == 1) then
               ii = matrices%whichbar
               write (*, '(3(A,I0))') ' Step ', ii
            else
               write (*, '(3(A,I0))') ' Step ', ii, '/', sz, ''
            end if
            nm = (matrices%Nmaxs(ii) + 1)**2 - 1
            mesh%k = mesh%ki(ii)

            call allocate_T(ii)

            call update_projections(ii)

            if (allocated(matrices%Fg)) deallocate (matrices%Fg)
            if (allocated(matrices%sp_mat)) deallocate (matrices%sp_mat, matrices%sp_ind)
            call build_G(matrices, mesh)

            print *, ' Constructing the sparse part of the system matrix'
            if (mesh%order == 0) then
               call compute_near_zone_interactions_const(matrices, mesh)
            end if
            if (mesh%order == 1) then
               call compute_near_zone_interactions_lin(matrices, mesh)
            end if

            print *, ' Compute T-matrix...'
            call compute_T_matrix(matrices%Nmaxs(ii), matrices%Taa, &
                                  matrices%Tab, matrices%Tba, matrices%Tbb)

            matrices%Taai(1:nm, 1:nm, ii) = matrices%Taa
            matrices%Tabi(1:nm, 1:nm, ii) = matrices%Tab
            matrices%Tbai(1:nm, 1:nm, ii) = matrices%Tba
            matrices%Tbbi(1:nm, 1:nm, ii) = matrices%Tbb
            call singleT_write2file(ii)
         end do
      end if

   end subroutine calc_T

!****************************************************************************80
! Allocate space for the currently used T-matrix, thus deallocation if
! necessary.
   subroutine allocate_T( i)
      integer :: Nmax, i

      if (allocated(matrices%Taa)) then
         deallocate (matrices%Taa, matrices%Tba, matrices%Tab, matrices%Tbb)
      end if

      Nmax = matrices%Nmaxs(i)
      allocate (matrices%Taa((Nmax + 1)**2 - 1, (Nmax + 1)**2 - 1))
      allocate (matrices%Tab((Nmax + 1)**2 - 1, (Nmax + 1)**2 - 1))
      allocate (matrices%Tba((Nmax + 1)**2 - 1, (Nmax + 1)**2 - 1))
      allocate (matrices%Tbb((Nmax + 1)**2 - 1, (Nmax + 1)**2 - 1))

   end subroutine allocate_T

!****************************************************************************80
! Allocate memory for the collection of T-matrices. Wastes space as the
! largest T-matrix usually is much larger than the others. Must be allocated
! before anything else is done with T-matrices.
   subroutine allocate_Ti()
      integer :: Nmax, i, ind1, ind2, nm
      
      do i = 1,size(matrices%Nmaxs)
         nm = (matrices%Nmaxs(i)+1)**2-1
         T_size = T_size + nm**2
      end do
      
      Nmax = maxval(matrices%Nmaxs)

      allocate (matrices%Taai((Nmax + 1)**2 - 1, (Nmax + 1)**2 - 1, matrices%bars))
      allocate (matrices%Tabi((Nmax + 1)**2 - 1, (Nmax + 1)**2 - 1, matrices%bars))
      allocate (matrices%Tbai((Nmax + 1)**2 - 1, (Nmax + 1)**2 - 1, matrices%bars))
      allocate (matrices%Tbbi((Nmax + 1)**2 - 1, (Nmax + 1)**2 - 1, matrices%bars))

      matrices%Taai(:, :, :) = dcmplx(0.0, 0.0)
      matrices%Tabi(:, :, :) = dcmplx(0.0, 0.0)
      matrices%Tbai(:, :, :) = dcmplx(0.0, 0.0)
      matrices%Tbbi(:, :, :) = dcmplx(0.0, 0.0)

   end subroutine allocate_Ti

!****************************************************************************80
! The T-matrix of a sphere. Fast, accurate, yet not very usable. Unless
! combined with layered sphere codes and aggregation.
   subroutine mie_T_matrix()
      integer :: i, j, ci, nm, Nmax
      real(dp) :: k, ka
      complex(dp) :: m, r1
      complex(dp), dimension(:), allocatable :: a_n, b_n, j0, j1, h0, j0d, j1d, h0d

      do i = 1, size(mesh%ki)
         if (allocated(a_n)) deallocate (a_n, b_n, j0, j1, h0, j0d, j1d, h0d)

         if (debug == 1) write (*, '(3(A,I0))') ' Step ', i, '/', size(mesh%ki), ''

         k = mesh%ki(i)
         ka = k*mesh%a
         Nmax = matrices%Nmaxs(i)
         nm = (Nmax + 1)**2 - 1

         allocate (a_n(Nmax), b_n(Nmax), j0(Nmax), j1(Nmax), h0(Nmax), j0d(Nmax), &
                   j1d(Nmax), h0d(Nmax))
         m = dcmplx(matrices%refr)
         r1 = ka*m

         call sbesseljd(Nmax, dcmplx(ka), j0, j0d)
         call sbesseljd(Nmax, r1, j1, j1d)
         call shankeljd(Nmax, dcmplx(ka), h0, h0d)

         do j = 1, Nmax
            b_n(j) = -(j1d(j)*j0(j) - m*j0d(j)*j1(j))/(j1d(j)*h0(j) - m*h0d(j)*j1(j))
            a_n(j) = -(j0d(j)*j1(j) - m*j1d(j)*j0(j))/(h0d(j)*j1(j) - m*j1d(j)*h0(j))
         end do

         do j = 1, nm
            ci = floor(sqrt(dble(j)))
            matrices%Taai(j, j, i) = a_n(ci)
            matrices%Tbbi(j, j, i) = b_n(ci)
         end do
      end do

   end subroutine mie_T_matrix

!****************************************************************************80
! Orientation averaged T-matrix of the current particle in question. Assumes
! that the T-matrix of the particle is already calculated. Usable for coherent
! field applications.
   subroutine ori_ave_T()
      integer :: i, ii, nm, sz, n, m, Nmax
      complex(dp), dimension(:, :), allocatable :: Taa, Tab, Tba, Tbb, &
                                                   Taa_av, Tab_av, Tba_av, Tbb_av
      complex(dp), dimension(:), allocatable :: tnaa, tnab, tnba, tnbb

      sz = size(mesh%ki)
      do i = 1, sz
         Nmax = matrices%Nmaxs(i)
         nm = (Nmax + 1)**2 - 1
         mesh%k = mesh%ki(i)

         if (allocated(Taa)) deallocate (Taa, Tab, Tba, Tbb, Taa_av, Tab_av, Tba_av, &
                                         Tbb_av, tnaa, tnab, tnba, tnbb)

         allocate (Taa(nm, nm), Tab(nm, nm), Tba(nm, nm), Tbb(nm, nm), &
                   Taa_av(nm, nm), Tab_av(nm, nm), Tba_av(nm, nm), Tbb_av(nm, nm))
         allocate (tnaa(Nmax), tnab(Nmax), tnba(Nmax), tnbb(Nmax))

         Taa = matrices%Taai(1:nm, 1:nm, i)
         Tab = matrices%Tabi(1:nm, 1:nm, i)
         Tba = matrices%Tbai(1:nm, 1:nm, i)
         Tbb = matrices%Tbbi(1:nm, 1:nm, i)

         tnaa = dcmplx(0d0)
         tnab = dcmplx(0d0)
         tnba = dcmplx(0d0)
         tnbb = dcmplx(0d0)
         ii = 1

         do n = 1, Nmax
            do m = -n, n
               tnaa(n) = tnaa(n) + (Taa(ii, ii))/(2*n + 1)
               tnab(n) = tnab(n) + (Tab(ii, ii))/(2*n + 1)
               tnba(n) = tnba(n) + (Tba(ii, ii))/(2*n + 1)
               tnbb(n) = tnbb(n) + (Tbb(ii, ii))/(2*n + 1)
               ii = ii + 1
            end do
         end do

         Taa_av = dcmplx(0d0)
         Tab_av = dcmplx(0d0)
         Tba_av = dcmplx(0d0)
         Tbb_av = dcmplx(0d0)

         ii = 1
         do n = 1, Nmax
            do m = -n, n
               Taa_av(ii, ii) = tnaa(n)
               Tab_av(ii, ii) = tnab(n)
               Tba_av(ii, ii) = tnba(n)
               Tbb_av(ii, ii) = tnbb(n)
               ii = ii + 1
            end do
         end do

         matrices%Taai(1:nm, 1:nm, i) = Taa_av
         matrices%Tabi(1:nm, 1:nm, i) = Tab_av
         matrices%Tbai(1:nm, 1:nm, i) = Tba_av
         matrices%Tbbi(1:nm, 1:nm, i) = Tbb_av
      end do

   end subroutine ori_ave_T

!****************************************************************************80
! Śolve the T-matrix via the VIE method and accelerated GMRES.
   subroutine compute_T_matrix(Nmax, Taa, Tab, Tba, Tbb)     
      real(dp) :: k
      integer :: Nmax, nm

      complex(dp) :: mat(3*mesh%N_tet, 2*((Nmax + 1)**2 - 1))
      complex(dp) :: T_mat(2*((Nmax + 1)**2 - 1), 2*((Nmax + 1)**2 - 1))
      complex(dp), dimension((Nmax + 1)**2 - 1, (Nmax + 1)**2 - 1) :: Taa, Tab, Tba, Tbb
      complex(dp) :: sc

      k = mesh%k

! Compute transformations
      call vswf2constant(mesh, dcmplx(k), Nmax, mat)

      do nm = 1, size(mat, 2)
         matrices%rhs = mat(:, nm)
! Redirect terminal output to trash unless debug mode is on. Maybe
! not very portable...
         if (debug == 0) open (unit=6, file="/dev/null", form="formatted")
         call gmres(matrices, mesh)
         T_mat(:, nm) = matmul(transpose(conjg(mat)), matrices%x)
         if (debug == 0) then
            open (unit=6, file="/dev/stdout", form="formatted")
         else
            print *, nm, '/', size(mat, 2)
         end if
         call print_bar(nm, size(mat, 2))

      end do

      nm = (Nmax + 1)**2 - 1
      sc = dcmplx(0.0d0, k**3.0d0)
      Taa = T_mat(1:nm, 1:nm)*sc
      Tab = T_mat(1:nm, nm + 1:2*nm)*sc
      Tba = T_mat(nm + 1:2*nm, 1:nm)*sc
      Tbb = T_mat(nm + 1:2*nm, nm + 1:2*nm)*sc

   end subroutine compute_T_matrix

!****************************************************************************80
   subroutine vswf2constant(mesh, k, Nmax, mat)
      type (mesh_struct) :: mesh
      integer :: Nmax, inout
      complex(dp), dimension(3,(Nmax+1)**2-1) :: MM_nm, NN_nm
      complex(dp), dimension(3*mesh%N_tet, 2*((Nmax+1)**2 -1)) :: mat
      complex(dp) :: F(3), G(3), k
      integer :: tet, ind1(3), nm
      real(dp) :: T_coord(3,4), r(3), vol

      nm = (Nmax+1)**2 -1

      do tet = 1, mesh%N_tet
         T_coord = mesh%coord(:,mesh%etopol(:,tet))
         r = (T_coord(:,1) +T_coord(:,2) + T_coord(:,3) + T_coord(:,4))/4.0

         call calc_MN(MM_nm, NN_nm, Nmax, k, r, 0)

         vol= tetra_volume(T_coord)

         ind1 = [3*(tet-1)+1,3*(tet-1)+2,3*(tet-1)+3]

         mat(ind1,1:nm) = MM_nm * sqrt(vol)
         mat(ind1,nm+1:2*nm) = NN_nm * sqrt(vol)
      end do
      
   end subroutine vswf2constant

!****************************************************************************80
! Return the precalculated fields a and b, given electric field amplitude E and
! the current wavelength index ii
   subroutine incident_fields(E, a_in, b_in, ii)
      real(dp) :: E
      complex(dp), dimension(:), allocatable :: a_in, b_in
      integer :: nm, las, ii, Nmax

      Nmax = matrices%Nmaxs(ii)
      las = (Nmax + 1)*(2*Nmax + 1)*(2*Nmax + 3)/3 - 1
      nm = (Nmax + 1)**2 - 1

      if(allocated(a_in)) deallocate(a_in, b_in)
      allocate (a_in(nm), b_in(nm))

      a_in = E*matrices%as(1:nm, ii)
      b_in = E*matrices%bs(1:nm, ii)

   end subroutine incident_fields

!****************************************************************************80
! Solve the scattered fields p and q, given electric field amplitude E and
! the current wavelength index ii
   subroutine scattered_fields(E, p, q, p90, q90, ii)
      real(dp) :: E
      complex(dp), dimension(:), allocatable :: a_in, b_in, a90, b90, &
                                                a, b, p, q, p90, q90, ptemp, qtemp, p90temp, q90temp
      complex(dp), dimension(:, :), allocatable :: Taa, Tab, Tba, Tbb
      complex(8), dimension(:), allocatable :: rotD, rotD90, rbak
      integer, dimension(:, :), allocatable :: indD, indD90, ibak
      integer :: nm, las, ii, Nmax

      Nmax = matrices%Nmaxs(ii)
      las = (Nmax + 1)*(2*Nmax + 1)*(2*Nmax + 3)/3 - 1
      nm = (Nmax + 1)**2 - 1

      if (.not. allocated(p)) allocate (p(nm), q(nm), p90(nm), q90(nm))

      allocate (rbak(las), ibak(las, 2))
      allocate (a(nm), b(nm), a90(nm), b90(nm), ptemp(nm), qtemp(nm), p90temp(nm), q90temp(nm))
      allocate (rotD(las), indD(las, 2), rotD90(las), indD90(las, 2))
      allocate (Taa(nm, nm), Tab(nm, nm), Tba(nm, nm), Tbb(nm, nm))

      rotD = matrices%rotDs(1:las, ii)
      indD = matrices%indDs(1:las, :, ii)
      rotD90 = matrices%rotD90s(1:las, ii)
      indD90 = matrices%indD90s(1:las, :, ii)

      Taa = matrices%Taai(1:nm, 1:nm, ii)
      Tab = matrices%Tabi(1:nm, 1:nm, ii)
      Tba = matrices%Tbai(1:nm, 1:nm, ii)
      Tbb = matrices%Tbbi(1:nm, 1:nm, ii)

      a_in = E*matrices%as(1:nm, ii)
      b_in = E*matrices%bs(1:nm, ii)

      a = sparse_matmul(rotD, indD, a_in, nm)
      b = sparse_matmul(rotD, indD, b_in, nm)
      a90 = sparse_matmul(rotD90, indD90, a_in, nm)
      b90 = sparse_matmul(rotD90, indD90, b_in, nm)

      ptemp = matmul(Taa, a) + matmul(Tab, b)
      qtemp = matmul(Tbb, b) + matmul(Tba, a)
      p90temp = matmul(Taa, a90) + matmul(Tab, b90)
      q90temp = matmul(Tbb, b90) + matmul(Tba, a90)

      call sph_rotation_sparse_gen(mat2euler(matrices%Rk), Nmax, rbak, ibak)

      p = sparse_matmul(rbak, ibak, ptemp, nm)
      q = sparse_matmul(rbak, ibak, qtemp, nm)
      p90 = sparse_matmul(rbak, ibak, p90temp, nm)
      q90 = sparse_matmul(rbak, ibak, q90temp, nm)

   end subroutine scattered_fields

!****************************************************************************80
! Vector spherical harmonics of degree l and order m in direction (theta,phi)
   function spharm(n, m, thet, ph) result(YY)
      integer :: n, m, mm, i
      real(dp) :: thet, ph, theta, phi, q
      complex(dp) :: BCP(9), P(3), B(3), C(3), Y, Y2, dtY, dpY, YY(3)
      real(dp), dimension(:), allocatable :: L, L2

      theta = max(1d-7, thet)
      phi = max(1d-7, ph)

      allocate (L(n + 1), L2(n))

      call legendre2(n, cos(theta), L)
      call legendre2(n - 1, cos(theta), L2)
! This normalization is not necessary, just makes the OTT form of legendre2
      do i = 0,n
         q = sqrt((2d0*n+1d0)*factorial(n-i)/(4d0*pi*factorial(n+i)))
         L(i+1) = L(i+1)*q
         if(i<n) L2(i+1) = L2(i+1)*q 
      end do

      mm = abs(m)

! Complex scalar spherical harmonics
      Y = dcmplx(L(mm + 1))*exp(dcmplx(0.0, m*phi))
      if (mm == n) then
         Y2 = dcmplx(0.0, 0.0)
      else
         Y2 = dcmplx(L2(mm + 1))*exp(dcmplx(0.0, m*phi))
      end if

      dtY = (n*cos(theta)*Y - (n+mm)*Y2)/sin(theta)
      dpY = dcmplx(0d0,m)*Y/sin(theta)
      YY = [Y, dtY, dpY]

   end function spharm


end module T_matrix
