# Supplementary material for: Non-spherical particles in optical tweezers: A numerical solution
Source: PLoS One. 2019 Dec 5;14(12):e0225773. doi: 10.1371/journal.pone.0225773 (PMC6894773; doi:10.1371/journal.pone.0225773)
Supplement: S1 Software — The main motivations for the development of this code are the study of grain alignment dynamics in interstellar environments, the study of and optical tweezers and traps. Available at http://www.github.com/jherrane/scadyn. (ZIP) [file pone.0225773.s002.zip › scadyn-master/src/bessel.f90]

module bessel
! Copyright (c) 2018 Joonas Herranen and University of Helsinki
! All rights reserved.
! The MIT License is applied to this software, see LICENSE
   use T_matrix

   implicit none
contains

!****************************************************************************80
! The routine replaces the incident beams with Bessel beams.
   subroutine bessel_beams()
      integer :: i
      integer :: Nmax, nm
      complex(dp), dimension(:), allocatable :: a_in, b_in

      do i = 1, matrices%bars
         if (allocated(a_in)) deallocate (a_in, b_in)
         Nmax = matrices%Nmaxs(i)
         nm = (Nmax + 1)**2 - 1
         allocate (a_in(nm))
         allocate (b_in(nm))
         call bessel_z(Nmax, dble(mesh%ki(i)), a_in, b_in)

         matrices%as(1:nm, i) = a_in
         matrices%bs(1:nm, i) = b_in
      end do

   end subroutine bessel_beams

!****************************************************************************80
! The routine computes the VSWF expansion coefficients
! for a time harmonic x-polarized Bessel beams
! propagating +z-direction  with the wave number k
   subroutine bessel_z(Nmax, k, a_nm, b_nm)
      integer :: Nmax, ind, n, m, mm
      complex(dp), dimension((Nmax + 1)**2 - 1) :: a_nm, b_nm
      real(dp) :: Pnm(0:Nmax*(Nmax + 2) + 1), dPnm(0:Nmax*(Nmax + 2) + 1)
      real(dp) :: k, C, E0, rho, x, y, z, vec(3), r, theta, phi, &
                  pi_tilde, tau_tilde, cth
      complex(dp) :: Un, Ip, Im

      E0 = 1d0
      ind = 0
      x = 1d-7
      y = 0d-7
      z = 1d-7
      vec = cart2sph([x, y, z])
      r = vec(1)
      theta = vec(2)
      phi = vec(3)
      rho = k*sqrt(x**2 + y**2)*sin(theta)
      cth = cos(theta)

      call legendre_Pnm(cth, Nmax, Pnm, dPnm)

      do n = 1, Nmax
         Un = 4d0*pi*i1**(n)/(n*(n + 1))

         do m = -n, n
            ind = ind + 1
            mm = abs(m)

            C = sqrt((2d0*n + 1.0d0)*factorial(n - mm)/factorial(n + mm)/(4d0*pi))
            pi_tilde = C*m/sin(theta)*Pnm(jnm(n, m))
            tau_tilde = C*dPnm(jnm(n, m))

            Ip = dcmplx(pi)*(exp(i1*(m - 1)*phi)*dcmplx(bessel_jn(1 - m, rho)) + &
                             exp(i1*(m + 1)*phi)*dcmplx(bessel_jn(-1 - m, rho)))
            Im = dcmplx(pi)*(exp(i1*(m - 1)*phi)*dcmplx(bessel_jn(1 - m, rho)) - &
                             exp(i1*(m + 1)*phi)*dcmplx(bessel_jn(-1 - m, rho)))

            a_nm(ind) = dcmplx(E0*Un*exp(i1*k*z*cos(theta))*(tau_tilde*Ip + pi_tilde*Im))
            b_nm(ind) = dcmplx(E0*Un*exp(i1*k*z*cos(theta))*(pi_tilde*Ip + tau_tilde*Im))
         end do
      end do

   end subroutine bessel_z

!****************************************************************************80
! The associated Legendre functions Pnm and their derivatives
   subroutine legendre_Pnm(cth, Nmax, Pnm, dPnm)
      real(dp), intent(in) :: cth
      integer :: n, m, Nmax
      real(dp) :: Pnm(0:Nmax*(Nmax + 2) + 1), dPnm(0:Nmax*(Nmax + 2) + 1)
      real(dp) :: kn, sth, cs2, alphaP(1:Nmax, 0:Nmax), betaP(1:Nmax, 0:Nmax), &
                  gammaP(1:Nmax), deltaP(1:Nmax)

      sth = sqrt(1d0 - cth**2)
      cs2 = sth**(-2)

      do n = 1, Nmax
         do m = n, 0, -1
            alphaP(n, m) = sqrt(((2d0*n - 1)*(2d0*n + 1))/((n - m)*(n + m)))
            betaP(n, m) = sqrt((2d0*n + 1)/(2*n - 3))* &
                          sqrt((dble(n + m - 1)*dble(n - m - 1))/dble((n - m)*(n + m)))
         end do
         gammaP(n) = sqrt((2d0*n + 1)/(2d0*n))
         deltaP(n) = sqrt(2d0*n + 1)
      end do

! Pnm - First 4 terms
      Pnm(jnm(0, 0)) = 1d0/sqrt(4d0*pi)
      Pnm(jnm(1, 1)) = -gammaP(1)*sth*Pnm(jnm(0, 0)) ! P11
      Pnm(jnm(1, 0)) = sqrt(3d0)*cth*Pnm(jnm(0, 0)) ! P10
      Pnm(jnm(1, -1)) = -Pnm(jnm(1, 1)) ! P11*(-1)

! dPnm - First 4 terms
      dPnm(jnm(0, 0)) = 0d0
      dPnm(jnm(1, 1)) = -cth*Pnm(jnm(1, 1))*cs2
      dPnm(jnm(1, 0)) = -(cth*Pnm(jnm(1, 0)) - sqrt(3d0)*Pnm(jnm(0, 0)))*cs2
      dPnm(jnm(1, -1)) = -cth*Pnm(jnm(1, -1))*cs2

      do n = 2, Nmax
         ! Pnm positives extremes
         Pnm(jnm(n, n)) = -gammaP(n)*sth*Pnm(jnm(n - 1, n - 1))
         Pnm(jnm(n, n - 1)) = deltaP(n)*cth*Pnm(jnm(n - 1, n - 1))
         ! dPnm positives extremes
         Pnm(jnm(n, -n)) = (-1)**n*Pnm(jnm(n, n))
         Pnm(jnm(n, -n + 1)) = (-1)**(n - 1)*Pnm(jnm(n, n - 1))

         kn = 1d0/sqrt(dble(n*(n + 1)))

         do m = n, 0, -1
            if (m < n - 1) then
               Pnm(jnm(n, m)) = alphaP(n, m)*cth*Pnm(jnm(n - 1, m)) &
                                - betaP(n, m)*Pnm(jnm(n - 2, m))
               Pnm(jnm(n, -m)) = (-1)**m*Pnm(jnm(n, m))
            end if

            dPnm(jnm(n, m)) = -n*cth*cs2*Pnm(jnm(n, m)) + &
                              sqrt((2d0*n + 1.)/(2*n - 1.))* &
                              sqrt(dble((n + m)*(n - m)))*cs2*Pnm(jnm(n - 1, m))

            dPnm(jnm(n, -m)) = -n*cth*cs2*Pnm(jnm(n, -m)) + &
                               sqrt((2d0*n + 1d0)/(2d0*n - 1d0))* &
                               sqrt(dble(n + m)*(n - m))*cs2*Pnm(jnm(n - 1, -m))
         end do
      end do

   end subroutine legendre_Pnm

!****************************************************************************80

   function jnm(n, m) result(j)
      integer :: n, m, j
      if (abs(m) > l) then
         j = 0
      else
         j = n*(n + 1) + m
      endif
   end function jnm

end module bessel
