# Supplementary material for: Non-spherical particles in optical tweezers: A numerical solution
Source: PLoS One. 2019 Dec 5;14(12):e0225773. doi: 10.1371/journal.pone.0225773 (PMC6894773; doi:10.1371/journal.pone.0225773)
Supplement: S1 Software — The main motivations for the development of this code are the study of grain alignment dynamics in interstellar environments, the study of and optical tweezers and traps. Available at http://www.github.com/jherrane/scadyn. (ZIP) [file pone.0225773.s002.zip › scadyn-master/src/common.f90]

module common
! Copyright (c) 2018 Joonas Herranen, Johannes Markkanen and University of Helsinki
! All rights reserved.
! The MIT License is applied to this software, see LICENSE
   implicit none

! Contains:
!  PARAMETERS
!  TYPES
!  LOWFUNCTIONS
!  LOWSUBROUTINES

! PARAMETERS ******************************************************************
!****************************************************************************80

   integer, parameter   :: dp = selected_real_kind(15, 307)
   integer, parameter   :: qp = selected_real_kind(33, 4931)
   integer, parameter   :: nthreads = 24

   real(dp), parameter  :: pi = 3.141592653589793d0
   real(dp), parameter  :: epsilon_0 = 8.854187817d-12
   real(dp), parameter  :: mu = pi*4d-7
   real(dp), parameter  :: mu_B = 9.2700968d-24
   real(dp), parameter  :: hbar = 1.054572d-34
   real(dp), parameter  :: k_b = 1.38064852d-23
   real(dp), parameter  :: cc = 2.99792458d8
   real(dp), parameter  :: b = 2.8977729d-3

   complex(dp), parameter              :: i1 = dcmplx(0d0, 1d0)
   real(dp), dimension(3), parameter   :: e_1 = [1d0, 0d0, 0d0]
   real(dp), dimension(3), parameter   :: e_2 = [0d0, 1d0, 0d0]
   real(dp), dimension(3), parameter   :: e_3 = [0d0, 0d0, 1d0]

   real(dp):: epsilon = 8.854187817d-12
   real(dp):: beam_w0 = 1d0 
   real(dp):: detect_theta = 0d0
   integer :: window = 0
   integer :: it_log = 0
   integer :: it_stop = 0
   integer :: it_max = 0
   integer :: seedling = 0
   integer :: use_mie = 0
   integer :: run_test = 0
   integer :: int_mode = 0
   integer :: beam_shape = 0
   integer :: calc_extra_torques = 0
   integer :: p = 0
   integer :: l = 0
   integer :: debug = 0
   integer :: is_aligned = 0
   integer :: alignment_found = 0
   integer :: T_size = 0
   integer :: relax = 0
   integer :: shortlog = 0

   logical :: brownian = .FALSE.
   logical :: autoterminate = .FALSE.
   logical :: photodetector = .FALSE.

! TYPES ***********************************************************************
!****************************************************************************80

   type mesh_struct
      complex(dp), dimension(:, :), allocatable :: params
      complex(dp), dimension(:), allocatable :: param

      real(dp), dimension(:, :), allocatable  ::  coord, nodes, P
      real(dp), dimension(:), allocatable ::  ki, w, radius
      real(dp), dimension(3)  ::  min_coord, alpha
      real(dp)  ::  delta, k, box_delta, V, mass, CM(3), &
                   I(3, 3), maxrad

      integer, dimension(:, :), allocatable :: etopol, etopol_box, tetras, etopol_edges, edges
      integer :: Nx, Ny, Nz, N_cubes, N_tet, N_tet_cube, Nx_cube, Ny_cube, &
                 Nz_cube, M1_loc, M2_loc, N1_loc, N2_loc, N_node

! Initial values set up at the very beginning, changable by input arguments or files
      character(LEN=80) :: meshname = 'shape.h5'
      character(LEN=80) :: projector = 'pfft'
      integer  :: maxit = 50
      integer  :: restart = 4
      integer  :: order = 0
      integer  :: M_ex = 2
      integer  :: near_zone = 1
      real(dp) :: rho = 3d3
      real(dp) :: a = 1d-7
      real(dp) :: drag = 1d6
      real(dp) :: tol = 1d-5
      real(dp) :: grid_size = 1.8d0
   end type mesh_struct

   type data
! VIE and T-matrix data
      complex, dimension(:, :, :), allocatable :: sp_mat
      complex(dp), dimension(:, :, :), allocatable :: Fg, listS, listSx, listSy, &
                                                      listSz, Taai, Tbbi, Tabi, Tbai, Ai
      complex(dp), dimension(:, :), allocatable :: S, Sx, Sy, Sz, E_field, &
                                                   Taa, Tbb, Tab, Tba, S_loc, Sx_loc, Sy_loc, Sz_loc, as, bs
      complex(dp), dimension(:), allocatable ::  x, Ax, rhs, rcs
      integer, dimension(:, :, :), allocatable :: listindS, indDs, indD90s, indXs, indYs
      integer, dimension(:, :), allocatable :: indS, T_ind, indS_loc, sp_ind
      integer, dimension(:), allocatable :: S_tet_loc
! Electric fields and forces, other complex vectors
      complex(dp), dimension(3) :: E0, E90, E0hat, E90hat
! Sparse rotation matrices
      complex(8), dimension(:, :), allocatable :: rotDs, rotD90s, rotYs, rotXs
! Collection of normal rotation matrices, other collections
      real(dp), dimension(:, :, :), allocatable :: RRR
      real(dp), dimension(:, :), allocatable :: field_points, T, www, FGH, photodetector
! The incident field spectrum
      real(dp), dimension(:), allocatable :: E_rel
! Buffers for I/O
      real(dp), dimension(18, 1000) :: mueller_buf
      real(dp), dimension(3, 1000) :: x_buf, v_buf, w_buf, J_buf, N_buf, F_buf
      real(dp), dimension(3, 3, 1000) :: R_buf
      real(dp), dimension(1, 1000) :: t_buf
      real(dp), dimension(:), allocatable :: q_list
! All physical quantities in human-readable form (more or less)
      real(dp), dimension(18) :: single_mueller
      real(dp), dimension(4) :: q, qn
      real(dp), dimension(3, 3) :: R, Rn, Rk, P, I, I_inv, R_al, R90_init
      real(dp), dimension(3) :: force, torque, khat, v_CM, N, wn, xn, vn, J, F, Ip, &
                                dw, k_orig, E0_orig, E90_orig, Q_t, Q_f, B
      real(dp) ::  dt, tt, M, M1, M3, wT, Tdrag, TDG, q_param, q_mean, q_var, q_param0, &
                  w_thermal, tau_rad, tau_int
! Run parameters and other auxiliary variables
      integer, dimension(:), allocatable :: Nmaxs
      integer :: Nmax, buffer

      character(len=38) :: waves = 'band'
      character(len=38) :: paramsfile = 'params.in'
      character(LEN=80) :: tname = 'T.h5'
      character(LEN=80) :: out = ''
      character(len=8)  :: mueller_mode = 'none'

! Initial values set up at the very beginning, changable by input arguments or files
      real(dp)                :: E = 1d0
      real(dp)                :: refr = 0d0
      real(dp)                :: refi = 0d0
      real(dp)                :: ref_med = 1d0
      real(dp)                :: rho_med = 0d0
      real(dp)                :: mu = 0d0
      real(dp)                :: NA = 0.8d0
      real(dp)                :: tol_m = 3d-3
      real(dp)                :: lambda1 = 2d-7
      real(dp)                :: lambda2 = 2d-6
      real(dp)                :: temp = 5800d0
      real(dp)                :: dt0 = 1d0
      real(dp)                :: Td = 20d0
      real(dp)                :: Tgas = 100d0
      real(dp)                :: nH = 30d0
      real(dp)                :: B_psi = 0d0
      real(dp)                :: rot_max = 1d-2
      real(dp)                :: Kw = 1d-13
      real(dp)                :: xi_in = 0d0
      real(dp)                :: B_len = 0d0
      real(dp), dimension(3)  :: w = [0d0, 0d0, 0d0]
      real(dp), dimension(3)  :: x_CM = [0d0, 0d0, 0d0]
      real(dp)                :: width = 550.0d-9
      integer                 :: Tmat = 0
      integer                 :: whichbar = 0
      integer                 :: is_aggr = 0
      integer                 :: singleT = 0
      integer                 :: bars = 10
      integer                 :: polarization = 2
   end type data

   type data_struct
      integer :: Nmax, ind_a1, ind_a2, ind_b1, ind_b2
      integer :: Tmat_ind, ifT
      real(dp) :: euler_angles(3)
      real(dp) :: cp(3), r
      complex(dp) :: eps_r
      complex(dp), dimension(:, :), allocatable :: A, B
   end type data_struct

type(data) :: matrices
type(mesh_struct) :: mesh

contains

! LOWFUNCTIONS ****************************************************************
!****************************************************************************80

   function crossRR(a, b) result(c)
      real(dp), intent(in) :: a(3), b(3)
      real(dp) :: c(3)
      c(1) = a(2)*b(3) - a(3)*b(2)
      c(2) = -a(1)*b(3) + a(3)*b(1)
      c(3) = a(1)*b(2) - a(2)*b(1)

   end function crossRR

!****************************************************************************80

   function crossRC(a, b) result(c)
      complex(dp), intent(in) :: b(3)
      real(dp), intent(in) :: a(3)
      complex(dp) :: c(3)
      c(1) = a(2)*b(3) - a(3)*b(2)
      c(2) = -a(1)*b(3) + a(3)*b(1)
      c(3) = a(1)*b(2) - a(2)*b(1)

   end function crossRC

!****************************************************************************80

   function crossCC(a, b) result(c)
      complex(dp), intent(in) :: a(3), b(3)
      complex(dp) :: c(3)
      c(1) = a(2)*b(3) - a(3)*b(2)
      c(2) = -a(1)*b(3) + a(3)*b(1)
      c(3) = a(1)*b(2) - a(2)*b(1)

   end function crossCC

!****************************************************************************80

   function norm(r, rp) result(c)
      implicit none
      real(dp), dimension(3), intent(in) :: r, rp
      real(dp) :: c
      c = sqrt((r(1) - rp(1))**2 + (r(2) - rp(2))**2 + (r(3) - rp(3))**2)
!norm=sqrt(dot_product(r-rp,r-rp))
   end function norm

!****************************************************************************80

   function vlen(r) result(c)
      implicit none
      real(dp), dimension(3), intent(in) :: r
      real(dp) :: c
      c = sqrt((r(1))**2 + (r(2))**2 + (r(3))**2)
      !norm=sqrt(dot_product(r-rp,r-rp))
   end function vlen

!****************************************************************************80

   function tet_area(coord) result(c)
      implicit none
      real(dp), dimension(3, 4), intent(in) :: coord
      real(dp) :: c, tri1, tri2, tri3, tri4

      tri1 = vlen(crossRR(coord(:, 2) - coord(:, 1), coord(:, 3) - coord(:, 1)))/2d0
      tri2 = vlen(crossRR(coord(:, 3) - coord(:, 4), coord(:, 2) - coord(:, 4)))/2d0
      tri3 = vlen(crossRR(coord(:, 4) - coord(:, 3), coord(:, 1) - coord(:, 3)))/2d0
      tri4 = vlen(crossRR(coord(:, 1) - coord(:, 2), coord(:, 4) - coord(:, 2)))/2d0

      c = tri1 + tri2 + tri3 + tri4
      !norm=sqrt(dot_product(r-rp,r-rp))
   end function tet_area

!****************************************************************************80

   function tetra_volume(tet_coord) result(vol)
      real(dp), intent(in) :: tet_coord(:, :)
      real(dp) :: p41(3), p21(3), p31(3), cr(3)
      real(dp) :: dt, vol
      p41 = tet_coord(:, 4) - tet_coord(:, 1)
      p21 = tet_coord(:, 2) - tet_coord(:, 1)
      p31 = tet_coord(:, 3) - tet_coord(:, 1)

      cr = crossRR(p21, p31)
      dt = dot_product(p41, cr)
      vol = sqrt(dt*dt)/6d0

   end function tetra_volume

!****************************************************************************80

   function Gr(rf, rp, k) result(Green)
      real(dp), intent(in) :: rf(3), rp(3)
      real(dp), intent(in) :: k
      real(dp) :: R
      complex(dp) :: Green

      R = norm(rf, rp)
      Green = cdexp(dcmplx(0.0d0, k*R))/dcmplx((4d0*pi*R))
   end function Gr

!****************************************************************************80

   function grad_G(rf, rp, k) result(gradG)
      real(dp), intent(in) :: rf(3), rp(3), k
      complex(dp) :: gradG(3)
      real(dp) :: R

      R = norm(rf, rp)
      gradG = cdexp(dcmplx(0.0d0, k*R))/dcmplx((4d0*pi*R**3))*dcmplx(-1.0d0, k*R)* &
              dcmplx(rf - rp)

   end function grad_G

!****************************************************************************80

   function tetra_face(tet_coord, face) result(tri_coord)
      real(dp), intent(in) :: tet_coord(3, 4)
      integer, intent(in) :: face
      real(dp) :: tri_coord(3, 3)

      if (face == 1) then
         tri_coord(:, 1) = tet_coord(:, 2)
         tri_coord(:, 2) = tet_coord(:, 3)
         tri_coord(:, 3) = tet_coord(:, 4)
      end if
      if (face == 2) then
         tri_coord(:, 1) = tet_coord(:, 1)
         tri_coord(:, 2) = tet_coord(:, 4)
         tri_coord(:, 3) = tet_coord(:, 3)
      end if
      if (face == 3) then
         tri_coord(:, 1) = tet_coord(:, 1)
         tri_coord(:, 2) = tet_coord(:, 2)
         tri_coord(:, 3) = tet_coord(:, 4)
      end if
      if (face == 4) then
         tri_coord(:, 1) = tet_coord(:, 1)
         tri_coord(:, 2) = tet_coord(:, 3)
         tri_coord(:, 3) = tet_coord(:, 2)
      end if

   end function tetra_face

!****************************************************************************80

   function tri_n_vectors(tri_coord) result(nvec)
      real(dp), intent(in) :: tri_coord(3, 3)
      real(dp) :: nvec(3)
      real(dp) :: a1(3), a2(3), n(3), len_n

      a1 = tri_coord(:, 2) - tri_coord(:, 1)
      a2 = tri_coord(:, 3) - tri_coord(:, 1)

      n = crossRR(a1, a2)
      len_n = sqrt(n(1)*n(1) + n(2)*n(2) + n(3)*n(3))

      nvec = n/len_n

   end function tri_n_vectors

!****************************************************************************80

   function tetra_n_vectors(tet_coord) result(n_vectors)
      real(dp), intent(in) :: tet_coord(3, 4)
      real(dp) :: n_vectors(3, 4), tri_coord(3, 3), n_vec(3), test(3), tt
      integer :: n

      do n = 1, 4
         tri_coord = tetra_face(tet_coord, n)
         n_vec = tri_n_vectors(tri_coord)

         test = tri_coord(:, 1) - tet_coord(:, n)
         tt = dot_product(n_vec, test)
         if (tt < 0) then
            print *, 'Something is wrong'
         end if

         n_vectors(:, n) = n_vec

      end do

   end function tetra_n_vectors

!****************************************************************************80

   function get_tetra_vol() result(volume)
      real(dp)                      ::  volume, V, totV
      integer                       ::  i1
      real(dp), dimension(3)    ::  p0, p1, p2, p3

      totV = 0.d0

      do i1 = 1, mesh%N_tet
         ! Get vertices
         p0 = mesh%coord(:, mesh%etopol(1, i1))
         p1 = mesh%coord(:, mesh%etopol(2, i1))
         p2 = mesh%coord(:, mesh%etopol(3, i1))
         p3 = mesh%coord(:, mesh%etopol(4, i1))

         V = abs(dot_product((p0 - p3), &
                             crossRR((p1 - p3), (p2 - p3))))/6d0

         totV = totV + V
      end do

      volume = totV

   end function get_tetra_vol

!****************************************************************************80

   function vec2arr(mesh, vec) result(arr)
      type(mesh_struct) :: mesh
      complex(dp), dimension(:), intent(in) :: vec
      complex(dp), dimension(:, :, :), allocatable :: arr
      integer :: las, m1, l1, k1

      las = 1

      allocate (arr(2*mesh%Nx, 2*mesh%Ny, 2*mesh%Nz))

      arr(:, :, :) = dcmplx(0.0d0, 0.0d0)

      do m1 = 1, mesh%Nz
         do l1 = 1, mesh%Ny
            do k1 = 1, mesh%Nx
               arr(k1, l1, m1) = vec(las)
               las = las + 1
            end do
         end do
      end do

   end function vec2arr

!****************************************************************************80

   function arr2vec(mesh, arr) result(vec)
      type(mesh_struct) :: mesh
      complex(dp), dimension(:), allocatable :: vec
      complex(dp), dimension(:, :, :), intent(in) :: arr
      integer :: las, m1, l1, k1

      las = 1
      allocate (vec(mesh%Nx*mesh%Ny*mesh%Nz))

      do m1 = 1, mesh%Nz
         do l1 = 1, mesh%Ny
            do k1 = 1, mesh%Nx
               vec(las) = arr(k1, l1, m1)
               las = las + 1
            end do
         end do
      end do

!scale IFFT
      vec = vec/(8d0*mesh%Nx*mesh%Ny*mesh%Nz)

   end function arr2vec

!****************************************************************************80

   function calc_det3(mat) result(det)
      real(dp), dimension(3, 3), intent(in) :: mat
      real(dp) :: det

      det = mat(1, 1)*(mat(2, 2)*mat(3, 3) - mat(2, 3)*mat(3, 2)) &
            - mat(1, 2)*(mat(2, 1)*mat(3, 3) - mat(2, 3)*mat(3, 1)) &
            + mat(1, 3)*(mat(2, 1)*mat(3, 2) - mat(2, 2)*mat(3, 1))

   end function calc_det3

!****************************************************************************80

   subroutine gradshape(rot, dN, T_coord)
      real(dp), dimension(3, 4), intent(in) :: T_coord
      real(dp), dimension(3, 6) :: rot
      real(dp), dimension(3, 4) :: dN
      real(dp) :: J(3, 3), detJ, J0(3, 3)

      J(:, 1) = T_coord(:, 2) - T_coord(:, 1)
      J(:, 2) = T_coord(:, 3) - T_coord(:, 1)
      J(:, 3) = T_coord(:, 4) - T_coord(:, 1)

      detJ = calc_det3(J)

      if (detJ <= 0) then
         print *, 'Something is wrong (detJ <= 0)'
         stop
      end if

      J0(1, 1) = J(2, 2)*J(3, 3) - J(2, 3)*J(3, 2); 
      J0(2, 1) = -(J(1, 2)*J(3, 3) - J(1, 3)*J(3, 2)); 
      J0(3, 1) = (J(1, 2)*J(2, 3) - J(1, 3)*J(2, 2)); 
      J0(1, 2) = -(J(2, 1)*J(3, 3) - J(2, 3)*J(3, 1)); 
      J0(2, 2) = (J(1, 1)*J(3, 3) - J(1, 3)*J(3, 1)); 
      J0(3, 2) = -(J(1, 1)*J(2, 3) - J(1, 3)*J(2, 1)); 
      J0(1, 3) = J(2, 1)*J(3, 2) - J(2, 2)*J(3, 1); 
      J0(2, 3) = -(J(1, 1)*J(3, 2) - J(1, 2)*J(3, 1)); 
      J0(3, 3) = (J(1, 1)*J(2, 2) - J(1, 2)*J(2, 1)); 
      dN(:, 2) = J0(:, 1)/detJ
      dN(:, 3) = J0(:, 2)/detJ
      dN(:, 4) = J0(:, 3)/detJ
      dN(:, 1) = -dN(:, 2) - dN(:, 3) - dN(:, 4)

      rot(:, 1) = 2d0*crossRR(dN(:, 1), dN(:, 2))
      rot(:, 2) = 2d0*crossRR(dN(:, 1), dN(:, 3))
      rot(:, 3) = 2d0*crossRR(dN(:, 1), dN(:, 4))
      rot(:, 4) = 2d0*crossRR(dN(:, 2), dN(:, 3))
      rot(:, 5) = 2d0*crossRR(dN(:, 3), dN(:, 4))
      rot(:, 6) = 2d0*crossRR(dN(:, 2), dN(:, 4))

   end subroutine gradshape

!****************************************************************************80

   function sph_unit_vectors(theta, phi) result(vec)
      real(dp), intent(in) :: theta, phi
      real(dp) :: vec(3, 3)

      vec(:, 1) = [sin(theta)*cos(phi), sin(theta)*sin(phi), cos(theta)] ! r_hat
      vec(:, 2) = [cos(theta)*cos(phi), cos(theta)*sin(phi), -sin(theta)] ! theta_hat
      vec(:, 3) = [-sin(phi), cos(phi), dble(0.0)] ! phi_hat

   end function sph_unit_vectors

!****************************************************************************80

   function real_outer_product(a, b) result(vec)
      real(dp), dimension(:) :: a, b
      real(dp), dimension(:, :), allocatable :: vec
      integer :: i1, Na, Nb

      Na = size(a)
      Nb = size(b)

      allocate (vec(Na, Nb))

      do i1 = 1, Na
         vec(i1, :) = b*a(i1)
      end do

   end function real_outer_product

!****************************************************************************80

   function rotation(x, axis, angle) result(xp)
      real(dp) :: x(3), angle, xp(3)
      integer :: axis

      if (axis == 1) then
         xp(1) = x(1)
         xp(2) = cos(angle)*x(2) - sin(angle)*x(3)
         xp(3) = sin(angle)*x(2) + cos(angle)*x(3)
      end if

      if (axis == 2) then
         xp(1) = cos(angle)*x(1) + sin(angle)*x(3)
         xp(2) = x(2)
         xp(3) = -sin(angle)*x(1) + cos(angle)*x(3)
      end if

      if (axis == 3) then
         xp(1) = cos(angle)*x(1) - sin(angle)*x(2)
         xp(2) = sin(angle)*x(1) + cos(angle)*x(2)
         xp(3) = x(3)
      end if

   end function rotation

!****************************************************************************80
! Transform Tait-Bryan XYZ angles to a rotation matrix
   function rotation_matrix(a, b, g) result(rot)
      real(dp) :: a, b, g
      real(dp) :: rot(3, 3)

      rot(1, 1) = cos(b)*cos(g); 
      rot(1, 2) = cos(a)*sin(g) + sin(a)*sin(b)*cos(g); 
      rot(1, 3) = sin(a)*sin(g) - cos(a)*sin(b)*cos(g); 
      rot(2, 1) = -cos(b)*sin(g); 
      rot(2, 2) = cos(a)*cos(g) - sin(a)*sin(b)*sin(g); 
      rot(2, 3) = sin(a)*cos(g) + cos(a)*sin(b)*sin(g); 
      rot(3, 1) = sin(b); 
      rot(3, 2) = -sin(a)*cos(b); 
      rot(3, 3) = cos(a)*cos(b); 
      !rot = transpose(rot) ! Important transform to column-major order!

   end function rotation_matrix

!****************************************************************************80

   function R_aa(axis, angle) result(rot)
      real(dp) :: axis(3), angle, rot(3, 3)

      rot = dcos(angle)*eye(3) + dsin(angle)*cross_skew(axis) + (1d0 - dcos(angle))* &
            real_outer_product(axis, axis)

   end function R_aa

!****************************************************************************80

   function halton_seq(index, base) result(num)
      integer :: base, index, i
      real(dp) :: num, f
      num = 0.d0

      f = 1.0d0/dble(base)

      i = index

      do while (i > 0)
         num = num + f*dble(mod(i, base))
         i = floor(dble(i)/dble(base))
         f = f/dble(base)
      end do

   end function halton_seq

!****************************************************************************80

   function neighbour_tet(T_nodes, B_nodes) result(num)
      integer :: T_nodes(4), B_nodes(4)
      integer :: i, j, num
      num = 0
      do i = 1, 4
         do j = 1, 4
            if (T_nodes(i) == B_nodes(j)) then
               num = 1
            end if
         end do
      end do

   end function neighbour_tet

!****************************************************************************80

   function factorial(a) result(c)
      integer :: i1, a
      real(dp) :: c, b

      b = 1.0d0
      do i1 = 1, a
         b = b*i1
      end do
      c = dble(b)

   end function factorial

!****************************************************************************80

   function cart2sph(x) result(vec)
      real(dp), intent(in) :: x(3)
      real(dp) :: vec(3)

      vec(1) = sqrt(x(1)**2 + x(2)**2 + x(3)**2) ! r
      if(vec(1) /= 0d0) then
         vec(2) = acos(x(3)/vec(1)) ! theta
      else
         vec(2) = 0d0
      end if
      vec(3) = atan2(x(2), x(1))

   end function cart2sph

!****************************************************************************80

   function cart2sph2(x) result(vec)
      real(dp), intent(in) :: x(3)
      real(dp) :: vec(3)

      vec(1) = sqrt(x(1)**2 + x(2)**2 + x(3)**2) ! r
      vec(2) = atan2(sqrt(x(1)**2 + x(2)**2), x(3))
      vec(3) = atan2(x(2), x(1))

   end function cart2sph2

!****************************************************************************80

   function sph2cart(r, theta, phi) result(x)
      real(dp), intent(in) :: r, theta, phi
      real(dp) :: x(3)

      x(1) = r*sin(theta)*cos(phi)
      x(2) = r*sin(theta)*sin(phi)
      x(3) = r*cos(theta)

   end function sph2cart

!****************************************************************************80

   function sph2cart_vec(theta, phi, vec) result(vec2)
      complex(dp), intent(in) :: vec(3)
      real(dp), intent(in) :: theta, phi
      complex(dp) :: vec2(3)
      real(dp) :: H(3, 3)

      H(1, :) = [sin(theta)*cos(phi), cos(theta)*cos(phi), -sin(phi)]
      H(2, :) = [sin(theta)*sin(phi), cos(theta)*sin(phi), cos(phi)]
      H(3, :) = [cos(theta), -sin(theta), dble(0.0)]; 
      vec2 = matmul(dcmplx(H), vec)

   end function sph2cart_vec

!****************************************************************************80

   function circ2cart_vec(vec) result(vec2)
      complex(dp), intent(in) :: vec(3)
      complex(dp) :: vec2(3)
      complex(dp) :: H(3, 3)

      H(1, :) = [dcmplx(1d0)/sqrt(dcmplx(2d0)), -i1/sqrt(dcmplx(2d0)), dcmplx(0d0)]
      H(2, :) = [dcmplx(0d0), dcmplx(0d0), dcmplx(1d0)]
      H(3, :) = [dcmplx(1d0)/sqrt(dcmplx(2d0)), i1/sqrt(dcmplx(2d0)), dcmplx(0d0)]; 
      vec2 = matmul(H, vec)

   end function circ2cart_vec

!****************************************************************************80

   function binomial(n, k) result(c)
      integer :: n, k, i1
      real(dp) :: c

      c = 1.0d0
      do i1 = 1, k
         c = c*(n + 1.0d0 - i1)/i1
      end do

   end function binomial

!****************************************************************************80

   function rotation_angles(x) result(vec)
      real(dp), intent(in) :: x(3)
      real(dp) :: vec(3)

      vec(1) = sqrt(x(1)**2 + x(2)**2 + x(3)**2)
      vec(3) = atan2(x(2), x(1)) ! phi
      vec(2) = atan2(x(1), x(3))

   end function rotation_angles

!****************************************************************************80

   function truncation_order(ka) result(Nmax)
      real(dp) :: ka, lim
      integer :: Nmax

      lim = 4d0
      if (ka > 1) then
         Nmax = floor(ka + lim*(ka)**(1.0d0/3.0d0))
      else
         Nmax = floor(lim)
      end if

   end function truncation_order

!****************************************************************************80

   function truncation_order2(ka) result(Nmax)
      real(dp) :: ka
      integer :: Nmax

      if (ka > 1) then
         Nmax = floor(ka + 3.0d0*(ka)**(1.0d0/3.0d0))
      else
         Nmax = 4
      end if

   end function truncation_order2

!****************************************************************************80

   function cross_skew(v) result(Vx)
      real(dp) :: v(3), Vx(3, 3)

      Vx = reshape([0.d0, v(3), -v(2), -v(3), 0.d0, v(1), &
                    v(2), -v(1), 0.d0], [3, 3])

   end function cross_skew

!****************************************************************************80

   function eye(dim) result(I)
      real(dp), dimension(:, :), allocatable :: I
      integer :: i1, dim

      allocate (I(dim, dim))
      I = 0.d0
      forall (i1=1:dim) I(i1, i1) = 1.d0

   end function eye

!****************************************************************************80
!    Discover Euler angle vector from 3x3 matrix

!    Uses the conventions above.

!    Parameters
!    ----------
!    M : array-like, shape (3,3)
!    cy_thresh : None or scalar, optional
!       threshold below which to give up on straightforward arctan for
!       estimating x rotation.  If None (default), estimate from
!       precision of input.

!    Returns
!    -------
!    z : scalar
!    y : scalar
!    x : scalar
!       Rotations in radians around z, y, x axes, respectively

!    Notes
!    -----
!    If there was no numerical error, the routine could be derived using
!    Sympy expression for z then y then x rotation matrix, which is::

!      [                       cos(y)*cos(z),                       -cos(y)*sin(z),         sin(y)],
!      [cos(x)*sin(z) + cos(z)*sin(x)*sin(y), cos(x)*cos(z) - sin(x)*sin(y)*sin(z), -cos(y)*sin(x)],
!      [sin(x)*sin(z) - cos(x)*cos(z)*sin(y), cos(z)*sin(x) + cos(x)*sin(y)*sin(z),  cos(x)*cos(y)]

!    with the obvious derivations for z, y, and x

!       z = atan2(-r12, r11)
!       y = atan2(sin(r13),cy)
!       x = atan2(-r23, r33)

!    Problems arise when cos(y) is close to zero, because both of::

!       z = atan2(cos(y)*sin(z), cos(y)*cos(z))
!       x = atan2(cos(y)*sin(x), cos(x)*cos(y))

!    will be close to atan2(0, 0), and highly unstable.

!    The ``cy`` fix for numerical instability below is from: *Graphics
!    Gems IV*, Paul Heckbert (editor), Academic Press, 1994, ISBN:
!    0123361559.  Specifically it comes from EulerAngles.c by Ken
!    Shoemake, and deals with the case where cos(y) is close to zero:

!    See: http://www.graphicsgems.org/

!    The code appears to be licensed (from the website) as "can be used
!    without restrictions".

   function mat2euler(R) result(angles)
      real(dp) :: R(3, 3), angles(3), tol, cy

      tol = 1.d-11

      cy = sqrt(R(3, 3)*R(3, 3) + R(2, 3)*R(2, 3))
      if (cy > tol) then
         angles(3) = atan2(-R(1, 2), R(1, 1)) ! atan( cos(y)*sin(z)/ (cos(y)*cos(z)) )
         angles(2) = atan2(R(1, 3), cy) ! atan( sin(y)/cy )
         angles(1) = atan2(-R(2, 3), R(3, 3)) ! atan( cos(y)*sin(x)/(cos(x)*cos(y)) )
      else ! cos(y) (close to) zero, so x -> 0.0 (see above)
         ! so r21 -> sin(z), r22 -> cos(z) and
         angles(3) = atan2(R(2, 1), R(2, 2))
         angles(2) = atan2(R(1, 3), cy)
         angles(1) = 0.d0
      end if

   end function mat2euler

!****************************************************************************80

   function rotate_a_to_b(a, b) result(R)
      real(dp), dimension(3), intent(in) :: a, b
      real(dp), dimension(3, 3) :: R
      real(dp), dimension(3) :: ax, xx, ei
      real(dp) :: tolerance, theta, ax_norm, s, c, t, x, y, z

      tolerance = 1.d-6

      theta = dot_product(a, b)
      if (theta < 0.d0) then
         theta = dacos(max(theta, -1.d0))
      else
         theta = dacos(min(theta, 1.d0))
      end if

      ax = crossRR(a, b)
      ax_norm = vlen(ax)
      if (theta < tolerance) then
         R = eye(3)
         return
      else if (pi - theta < tolerance) then
         ei = 0.d0
         ei(minloc(abs(a))) = 1.d0
         xx = crossRR(a, ei)
         ax = xx/vlen(xx)
! R = eye(3)
! R(3,3) = -1.d0
         !return
      else
         ax = ax/ax_norm
      end if

      s = sin(theta)
      c = cos(theta)
      t = 1d0 - c

      x = ax(1)
      y = ax(2)
      z = ax(3)

      R = reshape([t*x*x + c, t*x*y + s*z, t*x*z - s*y, t*x*y - s*z, &
                   t*y*y + c, t*y*z + s*x, t*x*z + s*y, t*y*z - s*x, t*z*z + c], [3, 3])

   end function rotate_a_to_b

!****************************************************************************80
! Rodrigues' rotation formula
   function rodr(x) result(expx)
      real(dp) :: x(3), expx(3, 3), theta, xhat(3, 3)

      theta = vlen(x)
      xhat = hat(x)
      expx = eye(3) + sin(theta)*xhat/theta + (1d0 - cos(theta))*matmul(xhat, xhat)/(theta**2)

   end function rodr

!****************************************************************************80
! Random rotation matrix
   function rand_rot() result(R)
      real(dp) :: R(3, 3), theta, phi, vec(3), u(3)
      integer :: i, size
      integer, allocatable :: seed(:)

! Overly complicated random number hassle... Something may be awry somewhere.
      if (seedling == 0) then
         call system_clock(i)
      else
         i = seedling
      end if
      call random_seed(size=size)
      allocate (seed(size))
      seed = i + 37*[(i, i=0, size - 1)]
      call random_seed(put=seed)
      call random_number(u)
      deallocate (seed)

! After this everything is nice and clean
      theta = dacos(2d0*u(1) - 1)
      phi = 2d0*pi*u(2)
      vec = sph2cart(1d0, theta, phi)

      R = R_aa(vec, 2d0*phi*u(3))

   end function rand_rot

!****************************************************************************80
! Random unit vector
   function rand_vec() result(vec)
      real(dp) :: theta, phi, vec(3), u(3)

      call random_number(u)

! After this everything is nice and clean
      theta = dacos(2d0*u(1) - 1)
      phi = 2d0*pi*u(2)
      vec = sph2cart(u(3), theta, phi)

   end function rand_vec

!****************************************************************************80
! Random unit vector with standard normal statistics
   function gauss_vec() result(vec)
      real(dp) :: theta, phi, vec(3), u(4), mu, var

      call random_number(u)

! Use the Box-Muller transform
      vec = sph2cart(sqrt(-2d0*log(u(1)))*cos(2d0*pi*u(2)) ,&
                      sqrt(-2d0*log(u(1)))*sin(2d0*pi*u(2)),&
                      sqrt(-2d0*log(u(3)))*cos(2d0*pi*u(4)))

   end function gauss_vec

!****************************************************************************80
! Dericative of the Rodrigues' rotation formula
   function drodr(x) result(dexpx)
      real(dp) :: x(3), dexpx(3, 3), theta, xhat(3, 3)

      theta = vlen(x)
      xhat = hat(x)
      dexpx = eye(3) + (1d0 - cos(theta))*xhat/theta**2 &
              + (theta - sin(theta))*matmul(xhat, xhat)/(theta**3)

   end function drodr

!****************************************************************************80
! Cayley formula
   function cay(x) result(cayx)
      real(dp) :: x(3), cayx(3, 3), theta, xhat(3, 3)

      theta = vlen(x)
      xhat = hat(x)
      cayx = eye(3) + 4d0*xhat/(4d0 + theta**2) + 2d0*matmul(xhat, xhat)/(4 + theta**2)

   end function cay

!****************************************************************************80
! Derivative of the Cayley formula
   function dcay(x) result(dcayx)
      real(dp) :: x(3), dcayx(3, 3), theta, xhat(3, 3)

      theta = vlen(x)
      xhat = hat(x)
      dcayx = 4d0*eye(3)/(4d0 + theta**2) + 2d0*xhat/(4d0 + theta**2)

   end function dcay

!****************************************************************************80
! Hatmap R^3 --> so(3)
   function hat(v) result(Vx)
      real(dp)                 :: v(3), Vx(3, 3)

      Vx = reshape([0.d0, v(3), -v(2), -v(3), 0.d0, v(1), &
                    v(2), -v(1), 0.d0], [3, 3])

   end function hat

!****************************************************************************80

   function quat_mult(q1, q2) result(q3)
      real(dp), dimension(4) :: q1, q2, q3

      q3(1) = q1(1)*q2(1) - q1(2)*q2(2) - q1(3)*q2(3) - q1(4)*q2(4)
      q3(2:4) = q1(1)*q2(2:4) + q2(1)*q1(2:4) + crossRR(q1(2:4), q2(2:4))

   end function quat_mult

!****************************************************************************80
! Quaternion-vector multiplication
   function quat_rotation(q1, v) result(vout)
      real(dp), dimension(4) :: q1, q2, q3
      real(dp), dimension(3) :: v, vout

      q2(1) = 0d0
      q2(2:4) = v
      q3 = quat_mult(q1, q2)
      q3 = quat_mult(q3, quat_conj(q1))
      vout = q3(2:4)

   end function quat_rotation

!****************************************************************************80

   function quat_norm(q) result(norm)
      real(dp), dimension(4) :: q
      real(dp) :: norm

      norm = sqrt(dot_product(q, q))

   end function quat_norm

!****************************************************************************80

   function quat_conj(q) result(qc)
      real(dp), dimension(4) :: q, qc

      qc(1) = q(1)
      qc(2:4) = -q(2:4)

   end function quat_conj

!****************************************************************************80

   function quat_inv(q) result(qinv)
      real(dp), dimension(4) :: q, qinv

      qinv(1) = q(1)/quat_norm(q)
      qinv(2:4) = -q(2:4)/quat_norm(q)

   end function

!****************************************************************************80

   function normalize_quat(q) result(qhat)
      real(dp), dimension(4):: q, qhat

      qhat = q/quat_norm(q)

   end function normalize_quat

!****************************************************************************80

   function quat2mat(q) result(M)
      real(dp), dimension(4) :: q
      real(dp), dimension(3, 3) :: M
      real(dp) :: w, x, y, z
      w = q(1)
      x = q(2)
      y = q(3)
      z = q(4)

      M(1, 1) = 1d0 - 2.d0*(y**2 + z**2)
      M(1, 2) = 2d0*(x*y - w*z)
      M(1, 3) = 2d0*(x*z + w*y)
      M(2, 1) = 2d0*(x*y + w*z)
      M(2, 2) = 1d0 - 2.d0*(x**2 + z**2)
      M(2, 3) = 2d0*(y*z - w*x)
      M(3, 1) = 2d0*(x*z - w*y)
      M(3, 2) = 2d0*(y*z + w*x)
      M(3, 3) = 1d0 - 2.d0*(x**2 + y**2)

   end function quat2mat

!****************************************************************************80

   function mat2quat(M) result(q)
      real(dp) :: M(3, 3), q(4), q0, q1, q2, q3

      q0 = (1d0 + M(1, 1) + M(2, 2) + M(3, 3))/4d0
      q1 = (1d0 + M(1, 1) - M(2, 2) - M(3, 3))/4d0
      q2 = (1d0 - M(1, 1) + M(2, 2) - M(3, 3))/4d0
      q3 = (1d0 - M(1, 1) - M(2, 2) + M(3, 3))/4d0

      if (q0 < 0d0) q0 = 0d0
      if (q1 < 0d0) q1 = 0d0
      if (q2 < 0d0) q2 = 0d0
      if (q3 < 0d0) q3 = 0d0

      q0 = sqrt(q0)
      q1 = sqrt(q1)
      q2 = sqrt(q2)
      q3 = sqrt(q3)

      if (q0 >= q1 .AND. q0 >= q2 .AND. q0 >= q3) then
         q0 = q0*1d0
         q1 = q1*sign(1.d0, M(3, 2) - M(2, 3))
         q2 = q2*sign(1.d0, M(1, 3) - M(3, 1))
         q3 = q3*sign(1.d0, M(2, 1) - M(1, 2))
      else if (q1 >= q0 .AND. q1 >= q2 .AND. q1 >= q3) then
         q0 = q0*sign(1.d0, M(3, 2) - M(2, 3))
         q1 = q1*1d0
         q2 = q2*sign(1.d0, M(2, 1) + M(1, 2))
         q3 = q3*sign(1.d0, M(1, 3) + M(3, 1))
      else if (q2 >= q0 .AND. q2 >= q1 .AND. q2 >= q3) then
         q0 = q0*sign(1.d0, M(1, 3) - M(3, 1))
         q1 = q1*sign(1.d0, M(2, 1) + M(1, 2))
         q2 = q2*1d0
         q3 = q3*sign(1.d0, M(3, 2) + M(2, 3))
      else if (q3 >= q0 .AND. q3 >= q1 .AND. q3 >= q2) then
         q0 = q0*sign(1.d0, M(2, 1) - M(1, 2))
         q1 = q1*sign(1.d0, M(3, 1) + M(1, 3))
         q2 = q2*sign(1.d0, M(3, 2) + M(2, 3))
         q3 = q3*1d0
      end if

      q = [q0, q1, q2, q3]
      q = normalize_quat(q)

   end function mat2quat

!****************************************************************************80

   function rand_sphere() result(vec)
      integer, parameter :: seed = 86456
      real(dp) :: vec(3), x, y, z, t, r(2)

      call random_number(r)

      z = 2d0*r(1) - 1
      t = 2d0*pi*r(2)
      x = dsqrt(1d0 - z**2)*dcos(t)
      y = dsqrt(1d0 - z**2)*dsin(t)
      vec = [x, y, z]

   end function rand_sphere

!****************************************************************************80

   function fibonacci_sphere(n, randomize) result(vec)
      integer :: n, randomize, i
      integer :: size
      integer, allocatable :: seed(:)
      real(dp) :: vec(3, n), x, y, z, t, r, rnd, offset, incr

      rnd = 1d0
      if (randomize == 1) then
         ! Overly complicated random number hassle... Something may be awry somewhere.
         call system_clock(i)
         call random_seed(size=size)
         allocate (seed(size))
         seed = i + 37*[(i, i=0, size - 1)]
         call random_seed(put=seed)
         call random_number(rnd)
         deallocate (seed)
      end if

      offset = 2d0/n
      incr = pi*(3d0 - dsqrt(5d0))

      do i = 1, n
         y = ((dble(i)*offset) - 1d0) + 0.5d0*offset
         if (y > 1d0) y = 1d0
         r = dsqrt(1d0 - y**2)
         t = dmod(i + rnd, dble(n))*incr
         x = r*dcos(t)
         z = r*dsin(t)
         vec(1, i) = x
         vec(2, i) = y
         vec(3, i) = z
      end do

   end function fibonacci_sphere

!****************************************************************************80

   function uniform_sphere(n, theta, phi) result(vec)
      integer :: n, i, j
      integer :: size
      real(dp), allocatable :: theta(:), phi(:)
      real(dp) :: vec(3, n), x, y, z

      do j = 1, size(phi, 1)
         do i = 1, size(theta, 1)
            x = dsin(theta(i))*dcos(phi(j))
            y = dsin(theta(i))*dsin(phi(j))
            z = dcos(theta(i))
            vec(1, i + (j - 1)*size(theta, 1)) = x
            vec(2, i + (j - 1)*size(theta, 1)) = y
            vec(3, i + (j - 1)*size(theta, 1)) = z
         end do
      end do

   end function uniform_sphere

!****************************************************************************80
! Function to calculate a leapfrog update of an quaternion when corresponding
! angular velocity is w. As in [Seelen2016]
   function q_worm(w, dt) result(qw)
      real(dp), dimension(4) :: qw
      real(dp) :: w(3), dt, wlen, sw, cw, wdt2

      wlen = vlen(w)
      wdt2 = wlen*dt/2
      if (wdt2 < 1.d-10) then
         sw = 0d0
         cw = 1d0
         wlen = 1d0
      else
         cw = cos(wdt2)
         sw = sin(wdt2)
      end if

      qw(1) = cw
      qw(2:4) = (sw/wlen)*w
      qw = normalize_quat(qw)
   end function q_worm

!****************************************************************************80
! Rolling mean for purposes when data contains no high peaks. Any peaks will
! affect the mean for a long time, which is not always desirable.
   function rolling_mean(N, mean, last, new_sample) result(avg)
      real(dp) :: mean, new_sample, avg, last
      integer :: N

      if(N==0) then
         avg = 0d0
      else
         avg = mean - last/N + new_sample/N
      end if 

   end function rolling_mean

!****************************************************************************80
! Tests whether a particle is aligned internally, i.e. the q-parameter is 
! approximately constant
   function alignment_state() result(ans)
      integer :: ans
      real(dp) :: q_oldmean
      ans = 0

      q_oldmean = matrices%q_mean

      matrices%q_mean = rolling_mean(window, q_oldmean, matrices%q_list(1), matrices%q_param)
      matrices%q_var = matrices%q_var + (matrices%q_param-matrices%q_list(1))*&
      (matrices%q_param-matrices%q_mean+matrices%q_list(1)-q_oldmean)/(window-1)

      matrices%q_list(1:window-1) = matrices%q_list(2:window)
      matrices%q_list(window) = matrices%q_param

      if (sqrt(matrices%q_var) < matrices%tol_m) then
         if(matrices%q_mean-1 < matrices%Ip(3)/matrices%Ip(1) -matrices%q_mean) ans = 1
      end if

   end function alignment_state

!****************************************************************************80
! Tests whether a 3x3-matrix is near identity. Whether or not naive testing of
! components is sensible in general, it must be quite efficient now.
   logical function near_identity(mat, tol) result(tf)
      real(dp) :: mat(3,3), tol

      tf = .FALSE.

      if( 1d0-mat(1,1) < tol .AND. 1d0-mat(2,2) < tol .AND. 1d0-mat(3,3) < tol .AND. &
          dabs(mat(1,2)) < tol .AND. dabs(mat(1,3)) < tol .AND. dabs(mat(2,3)) < tol .AND. &
          dabs(mat(2,1)) < tol .AND. dabs(mat(3,1)) < tol .AND. dabs(mat(3,2)) < tol) then
         tf = .TRUE.
      end if
   end function near_identity

!****************************************************************************80
   function file_exists(fname) result(exists)
      logical :: exists
      CHARACTER(LEN=80) :: fname

      inquire (file=trim(fname), exist=exists)

   end function file_exists

!****************************************************************************80
! Return unit vector hat(xi), when given alignment coordinates xi, psi, phi
   function xihat(xi,phi,psi) result(x)
      real(dp) :: xi, phi, psi, x(3)
      x = [cos(xi)*cos(psi)*cos(phi)-sin(xi)*sin(psi),&
         cos(xi)*sin(phi), &
         -(cos(xi)*sin(psi)*cos(phi)+sin(xi)*cos(psi))]
      x = x/vlen(x)
   end function xihat

!****************************************************************************80
! Return unit vector hat(phi), when given alignment coordinates xi, psi, phi
   function phihat(xi,phi,psi) result(x)
      real(dp) :: xi, phi, psi, x(3)
      if(xi<1d-16) then
         x = [sin(psi),0d0,cos(psi)]
      else
         x = [-sin(xi)*cos(psi)*sin(phi), &
            sin(xi)*cos(phi), &
            sin(xi)*sin(psi)*sin(phi)]
      end if
      x = x/vlen(x)
   end function phihat

!****************************************************************************80
! Return unit vector hat(r), when given alignment coordinates xi, psi, phi
   function rhat(xi,phi,psi) result(x)
      real(dp) :: xi, phi, psi, x(3)
      x = [cos(xi)*sin(psi) + sin(xi)*cos(psi)*cos(phi), &
         sin(xi)*sin(phi), &
         cos(xi)*cos(psi) - sin(xi)*sin(psi)*cos(phi)]
      x = x/vlen(x)
   end function rhat

!****************************************************************************80
! A simple linear interpolation for 1D data, with x going from 1 to -1 (flips 
! all sign logic)
   function interp1D(y,x,xp) result(yp)
      integer :: i
      real(dp), dimension(:), allocatable :: x, y
      real(dp) :: xp, yp

      i = minloc(abs(x-xp), 1)
      if(abs(x(i))>abs(xp) .OR. abs(x(i+1))<abs(xp)) i = i-1
      yp = lin_int(y(i), y(i+1), x(i), x(i+1), xp)

   end function interp1D

!****************************************************************************80
   function lin_int(y0, y1, x0, x1, x) result(y)
      real(dp) :: y0, y1, x0, x1, x, y

      y = y0 + (x-x0)*(y1-y0)/(x1-x0)

   end function lin_int

! LOWSUBROUTINES **************************************************************
!****************************************************************************80

   subroutine linmap_tet(P, W, tet_coord, P0, W0)
      real(dp), intent(in) :: tet_coord(:, :)
      real(dp), intent(in) :: P0(:, :)
      real(dp), intent(in) :: W0(:)

      real(dp) :: P(3, size(W0)), W(size(W0))
      integer :: n, i1
      real(dp) :: N1, N2, N3, N4
      n = size(W0)

      do i1 = 1, n
         N1 = 1 - P0(1, i1) - P0(2, i1) - P0(3, i1)
         N2 = P0(1, i1)
         N3 = P0(2, i1)
         N4 = P0(3, i1)

         P(:, i1) = tet_coord(:, 1)*N1 + tet_coord(:, 2)*N2 + tet_coord(:, 3)*N3 + tet_coord(:, 4)*N4

      end do

      W = W0*6d0*tetra_volume(tet_coord)

   end subroutine linmap_tet

!****************************************************************************80

   subroutine linmap_tri(P, W, tri_coord, P0, W0)
      implicit none
      real(dp), intent(in) :: tri_coord(3, 3)
      real(dp), intent(in) :: P0(:, :)
      real(dp), intent(in) :: W0(:)

      real(dp) :: P(3, size(W0)), W(size(W0))

      real(dp), dimension(3) :: a, b, ww
      real(dp) :: ww1
      integer i1, n

      n = size(W0)

      a = tri_coord(:, 2) - tri_coord(:, 1); 
      b = tri_coord(:, 3) - tri_coord(:, 1); 
      ww(1) = (a(1)*a(1) + a(2)*a(2) + a(3)*a(3))*b(1)
      ww(2) = (a(1)*a(1) + a(2)*a(2) + a(3)*a(3))*b(2)
      ww(3) = (a(1)*a(1) + a(2)*a(2) + a(3)*a(3))*b(3)

      ww1 = sqrt((ww(1)*b(1) + ww(2)*b(2) + ww(3)*b(3)) - &
                 ((a(1)*b(1) + a(2)*b(2) + a(3)*b(3))*(a(1)*b(1) + a(2)*b(2) + a(3)*b(3)))); 
      do i1 = 1, n
         P(:, i1) = tri_coord(:, 1) + a*P0(1, i1) + b*P0(2, i1)
      end do

      W = W0*ww1

   end subroutine linmap_tri

!****************************************************************************80

   subroutine vec2arr2(arr, mesh, vec)
      type(mesh_struct), intent(in) :: mesh
      complex(dp), dimension(:), intent(in) :: vec
      complex(dp), dimension(:, :, :) :: arr
      integer :: las, m1, l1, k1, Nx, Ny, Nz

      Nx = mesh%Nx
      Ny = mesh%Ny
      Nz = mesh%Nz

      arr = dcmplx(0.0d0, 0.0d0)

!!$omp parallel num_threads(nthreads) default(none) &
!!$omp firstprivate(Nx, Ny, Nz)  &
!!$omp private(m1,l1,k1,las) &
!!$omp shared(arr, vec)
!!$omp do
!!do m1 = 1, 2*Nz
!!   do l1 = 1, 2*Ny
!!      do k1 = 1, 2*Nx
!!         las = k1 + (l1-1)*Nx + (m1-1)*Ny*Nx
!!         arr(k1, l1, m1) = dcmplx(0.0, 0.0)
!         !las = las + 1
!!      end do
!!   end do
!!end do
!!$omp end do
!!$omp end parallel

!$OMP parallel num_threads(nthreads) default(none) &
!$OMP firstprivate(Nx, Ny, Nz)  &
!$OMP private(m1,l1,k1,las) &
!$OMP shared(arr, vec)
!$OMP do
      do m1 = 1, Nz
         do l1 = 1, Ny
            do k1 = 1, Nx
               las = k1 + (l1 - 1)*Nx + (m1 - 1)*Ny*Nx
               arr(k1, l1, m1) = vec(las)
               !las = las + 1
            end do
         end do
      end do
!$OMP end do
!$OMP end parallel

   end subroutine vec2arr2

!****************************************************************************80

   subroutine diasym(a, eig)
!**************************************************************
! Calls the LAPACK diagonalization subroutine DSYEV
! input:  a(3,3) = real symmetric matrix to be diagonalized
! output: a(3,3) = orthonormal eigenvectors of a
!         eig(3) = eigenvalues of a in descending order
!**************************************************************
      integer lwork, info
      real(dp), intent(inout) :: a(3, 3)
      real(dp), intent(out) :: eig(3)
      real(dp) :: work(3*(3 + 3/2))

      lwork = 3*(3 + 3/2)
      call dsyev('V', 'U', 3, a, 3, eig, work, lwork, info)
      if (info > 0) then
         print *, "Something wrong with diagonalization! Regards, dsyev (Lapack)"
      end if

   end subroutine diasym

!****************************************************************************80

   subroutine diagen(a, eig, eigenvectors)
!**************************************************************
! Calls the LAPACK diagonalization subroutine DGEEV
! input:  a(4,4) = real general matrix to be diagonalized
! output: a(4,4) = orthonormal eigenvectors of a, as given by DGEEV
!         eig(4) = eigenvalues of a in descending order
!         eigenvectors(4,4) = complex eigenvectors
!**************************************************************
      integer lwork, info, i
      real(dp), intent(inout) :: a(4, 4)
      complex(dp), intent(out) :: eig(4), eigenvectors(4, 4)
      real(dp) :: eigr(4), eigi(4), V(4, 4), VR(4, 4)
      real(dp) :: work(136)

      lwork = 136
      call dgeev('N', 'V', 4, a, 4, eigr, eigi, V, 4, VR, 4, work, lwork, info)

      if (info /= 0) then
         print *, "Something wrong with diagonalization! Regards, dgeev (Lapack)"
      end if
      eig = dcmplx(eigr, eigi)
      eigenvectors = VR

      ! If any consequent eigenvalues are complex conjugate, then eigenvectors
      ! must be adjusted
      do i = 1, 3
         if (eig(i) == dconjg(eig(i + 1))) then
            eigenvectors(:, i) = VR(:, i) + i1*VR(:, i + 1)
            eigenvectors(:, i + 1) = VR(:, i)
         end if
      end do
   end subroutine diagen

!****************************************************************************80

   subroutine linspace(d1, d2, n, grid)

      implicit none

      integer, intent(in) :: n
      real(dp), intent(in) :: d1, d2
      real(dp), DIMENSION(n), intent(out) :: grid

      integer :: indxi

      grid(1) = d1
      do indxi = 0, n - 2
         grid(indxi + 1) = d1 + (DBLE(indxi)*(d2 - d1))/DBLE(n - 1)
      end do
      grid(n) = d2

   end subroutine linspace

!****************************************************************************80

   subroutine meshgrid(x,y,xgv,ygv)
     !..............................................................................
     !meshgrid generate mesh grid over a rectangular domain of [xmin xmax, ymin, ymax]
     ! Inputs:
     !     xgv, ygv are grid vectors in form of full grid data
     ! Outputs:
     !     X and Y are matrix each of size [ny by nx] contains the grid data.
     !     The coordinates of point (i,j) is [X(i,j), Y(i,j)]
     !     """
     !     # Example
     !     # call meshgrid(X, Y, [0.,1.,2.,3.],[5.,6.,7.,8.])
     !     # X
     !     # [0.0, 1.0, 2.0, 3.0,
     !     #  0.0, 1.0, 2.0, 3.0,
     !     #  0.0, 1.0, 2.0, 3.0,
     !     #  0.0, 1.0, 2.0, 3.0]
     !     #
     !     #Y
     !     #[ 5.0, 5.0, 5.0, 5.0,
     !     #  6.0, 6.0, 6.0, 6.0,
     !     #  7.0, 7.0, 7.0, 7.0,
     !     #  8.0, 8.0, 8.0, 8.0]

     ! Arguments
     real(dp), intent(out), allocatable  :: x(:,:)
     real(dp), intent(out), allocatable  :: y(:,:)
     real(dp), allocatable, intent(in)                :: xgv(:) ! x grid vector [start, stop, step] or [start, stop]
     real(dp), allocatable, intent(in),  optional     :: ygv(:) ! y grid vector [start, stop, step] or [start, stop]

     ! Local variables
     integer:: nx
     integer:: ny
     logical:: only_xgv_available

     ! Initial setting
     only_xgv_available  = .NOT. present(ygv)

     nx=size(xgv, dim=1)

     if (only_xgv_available) then
         ny = nx
     else
         ny = size(ygv, dim=1)
     end if

     allocate(x(ny,nx),y(ny,nx))

     x(1,:)    = xgv
     x(2:ny,:) = spread(xgv, dim=1, ncopies=ny-1)

     if (only_xgv_available) then
         y=transpose(x)
     else
         y(:,1)    = ygv
         y(:,2:nx) = spread(ygv,dim=2,ncopies=nx-1)
     end if

   end subroutine meshgrid

!****************************************************************************80

   subroutine angular_grid(ntheta, nphi, theta, phi)

      implicit none

      integer, intent(in) :: ntheta, nphi
      real(dp), DIMENSION(ntheta*nphi), intent(out) :: theta, phi
      real(dp) :: theta_temp(ntheta), phi_temp(nphi)
      integer :: i, j, ii

      call linspace(pi/ntheta, pi, ntheta, theta_temp)
      theta_temp = theta_temp - 0.5d0*pi/ntheta
      call linspace(2*pi/nphi, 2*pi, nphi, phi_temp)
      phi_temp = phi_temp - 2d0*pi/nphi

      ii = 0
      do j = 1, nphi
         do i = 1, ntheta
            ii = ii + 1
            theta(ii) = theta_temp(i)
            phi(ii) = phi_temp(j)
         end do
      end do

   end subroutine angular_grid

!****************************************************************************80

   function choose(n, k) result(res)
      implicit none
      integer, intent(in) :: n
      integer, intent(in) :: k
      integer :: res

      res = int(factorial(n)/(factorial(k)*factorial(n - k)))

   end function choose

!****************************************************************************80

   function R_theta(theta) result(R)
      real(dp), dimension(3, 3) ::  R_init, R_thta, R, R_pol
      real(dp), dimension(3) :: a_3, e_3, e_2, k, ninit, a_2, a_1
      real(dp) :: theta, theta0
      integer :: Nang

      Nang = 180

      k = matrices%k_orig
      e_2 = matrices%E0_orig
      e_3 = matrices%E90_orig
      a_1 = matrices%P(1:3, 1)
      a_2 = matrices%P(1:3, 2)
      a_3 = matrices%P(1:3, 3)

! Rotation of a_3 to k
      theta0 = dacos(dot_product(k, a_3))
      if (theta0 > 1d-6) then
         ninit = crossRR(k, a_3)
         ninit = ninit/vlen(ninit)
         R_init = R_aa(ninit, -theta0)
      else
         R_init = eye(3)
         ! print*, 'check this out 1'
      end if

! Rotate polarizations to align with a_1, a_2
      theta0 = dacos(dot_product(e_3, matmul(R_init, a_1)))
      if (theta0 > 1d-6) then
         ninit = crossRR(e_3, matmul(R_init, a_1))
         ninit = ninit/vlen(ninit)
         R_pol = R_aa(ninit, -theta0)
      else
         R_pol = eye(3)
         ! print*, 'check that out 2'
      end if
      R_init = matmul(R_pol, R_init)

      if (dot_product(matmul(R_init, a_3), k) < 1d0 - 1d-6) then
         print *, ' WARNING (R_theta): Did not succeed to rotate a_3 onto k'
      end if

! Rotation of a_3 from k to current theta away from k
      R_thta = R_aa(e_3, theta)
      R = matmul(R_thta, R_init)

      if (dacos(dot_product(matmul(R, a_3), k)) - theta > 1d-6) then
         print *, 'WARNING (R_theta): Rotation of a_3 to given theta failed'
      end if

   end function R_theta

!****************************************************************************80

end module common
