# Supplementary material for: Non-spherical particles in optical tweezers: A numerical solution
Source: PLoS One. 2019 Dec 5;14(12):e0225773. doi: 10.1371/journal.pone.0225773 (PMC6894773; doi:10.1371/journal.pone.0225773)
Supplement: S1 Software — The main motivations for the development of this code are the study of grain alignment dynamics in interstellar environments, the study of and optical tweezers and traps. Available at http://www.github.com/jherrane/scadyn. (ZIP) [file pone.0225773.s002.zip › scadyn-master/src/projection.f90]

module projection
! Copyright (c) 2018 Johannes Markkanen and University of Helsinki
! All rights reserved.
! The MIT License is applied to this software, see LICENSE
   use common
   use possu
   use integration_points
   use geometry
   use sparse

   implicit none

contains

!****************************************************************************80

   subroutine pfft_projection_const(matrices, mesh)
      type(mesh_struct), intent(in) :: mesh
      type(data) :: matrices

      complex(dp) ::  erI
      integer, dimension(:), allocatable :: box_nodes
      integer ::  i1, N_basis, M_box, M, tet_B, cube, m1, Nb, face, Nt, i2, box_node, u

      real(dp), dimension(:, :), allocatable :: Pb, P_tri, P0_tet, P0_tri, P_sph, P0_sph
      real(dp), dimension(:), allocatable :: wb, W_tri, w0_tet, w0_tri
      real(dp) ::  cp(3), vol_B, tri_coord(3, 3), nvec(3), P_node(3), B_coord(3, 4), node1(3), cp_cube(3)
      complex(dp), dimension(:), allocatable :: Q, Q2x, Q2y, Q2z, sigma, sigma2x, sigma2y, sigma2z
      complex(dp), dimension(:, :), allocatable :: W, WW

      complex(dp) :: Q2
      integer :: B_nodes(4), Ns, ierr

      N_basis = 3*mesh%N_tet
      M_box = size(mesh%etopol_box, 1)
      M = int(M_box**(1.0/3.0) - 1)
!print*,'   Expansion order      =',M

      allocate (box_nodes(M_box))

      allocate (sigma(M_box), sigma2x(M_box), sigma2y(M_box), sigma2z(M_box))

      allocate (matrices%S(M_box, mesh%N_tet))
      allocate (matrices%Sx(M_box, mesh%N_tet))
      allocate (matrices%Sy(M_box, mesh%N_tet))
      allocate (matrices%Sz(M_box, mesh%N_tet))
      allocate (matrices%indS(M_box, mesh%N_tet))

      call inttri(P0_tri, w0_tri, 1)
      call inttetra(P0_tet, w0_tet, 1)

!call sample_points(P0_sph,w0_sph,10,40)
      call sample_points_cube(P0_sph)

      Nb = size(w0_tet)
      allocate (Pb(3, Nb))
      allocate (wb(Nb))

      Nt = size(w0_tri)
      allocate (P_tri(3, Nt))
      allocate (W_tri(Nt))

      Ns = size(P0_sph, 2)

      allocate (P_sph(3, Ns))

      allocate (Q(Ns), Q2x(Ns), Q2y(Ns), Q2z(Ns))
      allocate (W(Ns, M_box))
      allocate (WW(M_box, Ns))

      P_sph = 2.0*mesh%box_delta*P0_sph

!--------------- Compute W-----------------------------------------!
      tet_B = 1

      B_nodes = mesh%etopol(:, tet_B)
      B_coord = mesh%coord(:, B_nodes)
      vol_B = tetra_volume(B_coord)

      call linmap_tet(Pb, Wb, B_coord, P0_tet, W0_tet)
      cp = (B_coord(:, 1) + B_coord(:, 2) + B_coord(:, 3) + B_coord(:, 4))/4

      cube = point_in_cube(mesh, cp)
      box_nodes = mesh%etopol_box(:, cube)
      node1 = mesh%nodes(:, box_nodes(1))

      cp_cube(1) = node1(1) + mesh%box_delta/2.0
      cp_cube(2) = node1(2) + mesh%box_delta/2.0
      cp_cube(3) = node1(3) + mesh%box_delta/2.0

      W(:, :) = dcmplx(0.0, 0.0)

      do m1 = 1, Ns
         do u = 1, M_box
            box_node = box_nodes(u)
            P_node = mesh%nodes(:, box_node)
            W(m1, u) = Gr(P_sph(:, m1) + cp_cube, P_node, mesh%k)
         end do
      end do

      WW = pinv(W)

      do tet_B = 1, mesh%N_tet

         B_nodes = mesh%etopol(:, tet_B)
         B_coord = mesh%coord(:, B_nodes)
         vol_B = tetra_volume(B_coord)

         erI = mesh%param(tet_B) - dcmplx(1.0, 0.0)

         call linmap_tet(Pb, Wb, B_coord, P0_tet, W0_tet)

         cp = (B_coord(:, 1) + B_coord(:, 2) + B_coord(:, 3) + B_coord(:, 4))/4

         cube = point_in_cube(mesh, cp)
         box_nodes = mesh%etopol_box(:, cube)
         node1 = mesh%nodes(:, box_nodes(1))

         cp_cube(1) = node1(1) + mesh%box_delta/2.0
         cp_cube(2) = node1(2) + mesh%box_delta/2.0
         cp_cube(3) = node1(3) + mesh%box_delta/2.0

         Q(:) = dcmplx(0.0, 0.0)
         Q2x(:) = dcmplx(0.0, 0.0)
         Q2y(:) = dcmplx(0.0, 0.0)
         Q2z(:) = dcmplx(0.0, 0.0)

         do m1 = 1, Ns
            do i1 = 1, Nb
               Q(m1) = Q(m1) + Gr(P_sph(:, m1) + cp_cube, Pb(:, i1), mesh%k)*wb(i1)
            end do

            do face = 1, 4

               tri_coord = tetra_face(B_coord, face)
               call linmap_tri(P_tri, W_tri, tri_coord, P0_tri, w0_tri)
               nvec = tri_n_vectors(tri_coord)
               Q2 = dcmplx(0.0, 0.0)

               if (dot_product(nvec, tri_coord(:, 1) - B_coord(:, face)) < 0) then
                  print *, 'Something is wrong... (normal vectors / node ordering)'
                  stop
               end if

               do i2 = 1, Nt
                  Q2 = Q2 + W_tri(i2)*Gr(P_sph(:, m1) + cp_cube, P_tri(:, i2), mesh%k)
               end do

               Q2x(m1) = Q2x(m1) + nvec(1)*Q2
               Q2y(m1) = Q2y(m1) + nvec(2)*Q2
               Q2z(m1) = Q2z(m1) + nvec(3)*Q2
            end do
         end do

         sigma = matmul(WW, Q)/sqrt(vol_B)
         sigma2x = matmul(WW, Q2x)/sqrt(vol_B)
         sigma2y = matmul(WW, Q2y)/sqrt(vol_B)
         sigma2z = matmul(WW, Q2z)/sqrt(vol_B)

         matrices%indS(:, tet_B) = box_nodes
         matrices%S(:, tet_B) = sigma
         matrices%Sx(:, tet_B) = sigma2x
         matrices%Sy(:, tet_B) = sigma2y
         matrices%Sz(:, tet_B) = sigma2z
      end do
   end subroutine pfft_projection_const

!****************************************************************************80

   subroutine pfft_projection_lin(matrices, mesh)
      type(mesh_struct), intent(in) :: mesh
      type(data) :: matrices

      complex(dp) ::  erI
      integer, dimension(:), allocatable :: box_nodes
      integer ::  i1, N_basis, M_box, M, tet_B, cube, m1, Nb, face, Nt, i2, box_node, u

      real(dp), dimension(:, :), allocatable :: Pb, P_tri, P0_tet, P0_tri, P_sph, P0_sph
      real(dp), dimension(:), allocatable :: wb, W_tri, w0_tet, w0_tri
      real(dp) ::  cp(3), vol_B, tri_coord(3, 3), nvec(3), P_node(3), B_coord(3, 4), node1(3), cp_cube(3)
      complex(dp), dimension(:), allocatable :: sigma, sigma2x, sigma2y, sigma2z, QdN
      complex(dp), dimension(:, :), allocatable :: Q, Q2x, Q2y, Q2z
      complex(dp), dimension(:, :), allocatable :: W, WW
      real(dp), dimension(:, :), allocatable :: shape_tet, shape_tri
      complex(dp) :: Q2(3)
      integer :: B_nodes(4), Ns, n1, T_nodes(3)
      integer :: ind(12) = [2, 3, 4, 1, 4, 3, 1, 2, 4, 1, 3, 2]
      real(dp) :: B_rot(3, 6), B_dN(3, 4)

      N_basis = 3*mesh%N_tet
      M_box = size(mesh%etopol_box, 1)
      M = int(M_box**(1.0/3.0) - 1)
!print*,'   Expansion order      =',M

      allocate (box_nodes(M_box))

      allocate (sigma(M_box), sigma2x(M_box), sigma2y(M_box), sigma2z(M_box))

      allocate (matrices%S(M_box, 4*mesh%N_tet))
      allocate (matrices%Sx(M_box, 4*mesh%N_tet))
      allocate (matrices%Sy(M_box, 4*mesh%N_tet))
      allocate (matrices%Sz(M_box, 4*mesh%N_tet))
      allocate (matrices%indS(M_box, 4*mesh%N_tet))

      call inttri(P0_tri, w0_tri, 5)
      call inttetra(P0_tet, w0_tet, 5)

!call sample_points(P0_sph,w0_sph,10,40)
      call sample_points_cube(P0_sph)

      Nb = size(w0_tet)
      allocate (Pb(3, Nb))
      allocate (wb(Nb))

      Nt = size(w0_tri)
      allocate (P_tri(3, Nt))
      allocate (W_tri(Nt))

      Ns = size(P0_sph, 2)

      allocate (P_sph(3, Ns))

      allocate (Q(Ns, 4), Q2x(Ns, 4), Q2y(Ns, 4), Q2z(Ns, 4), QdN(Ns))
      allocate (W(Ns, M_box))
      allocate (WW(M_box, Ns))

      P_sph = 2.0*mesh%box_delta*P0_sph

      allocate (shape_tet(4, size(w0_tet)))

      shape_tet(1, :) = 1 - P0_tet(1, :) - P0_tet(2, :) - P0_tet(3, :)
      shape_tet(2, :) = P0_tet(1, :)
      shape_tet(3, :) = P0_tet(2, :)
      shape_tet(4, :) = P0_tet(3, :)

      allocate (shape_tri(3, size(w0_tri)))
      shape_tri(1, :) = 1 - P0_tri(1, :) - P0_tri(2, :)
      shape_tri(2, :) = P0_tri(1, :)
      shape_tri(3, :) = P0_tri(2, :)

!--------------- Compute W-----------------------------------------!
      tet_B = 1

      B_nodes = mesh%etopol(:, tet_B)
      B_coord = mesh%coord(:, B_nodes)
      vol_B = tetra_volume(B_coord)

      call linmap_tet(Pb, Wb, B_coord, P0_tet, W0_tet)
      cp = (B_coord(:, 1) + B_coord(:, 2) + B_coord(:, 3) + B_coord(:, 4))/4

      cube = point_in_cube(mesh, cp)
      box_nodes = mesh%etopol_box(:, cube)
      node1 = mesh%nodes(:, box_nodes(1))

      cp_cube(1) = node1(1) + mesh%box_delta/2.0
      cp_cube(2) = node1(2) + mesh%box_delta/2.0
      cp_cube(3) = node1(3) + mesh%box_delta/2.0

      W(:, :) = dcmplx(0.0, 0.0)

      do m1 = 1, Ns
         do u = 1, M_box
            box_node = box_nodes(u)
            P_node = mesh%nodes(:, box_node)
            W(m1, u) = Gr(P_sph(:, m1) + cp_cube, P_node, mesh%k)
         end do
      end do

      WW = pinv(W)

      do tet_B = 1, mesh%N_tet

         B_nodes = mesh%etopol(:, tet_B)
         B_coord = mesh%coord(:, B_nodes)
         vol_B = tetra_volume(B_coord)

         erI = mesh%param(tet_B) - dcmplx(1.0, 0.0)

         call linmap_tet(Pb, Wb, B_coord, P0_tet, W0_tet)
         call gradshape(B_rot, B_dN, B_coord)
         cp = (B_coord(:, 1) + B_coord(:, 2) + B_coord(:, 3) + B_coord(:, 4))/4

         cube = point_in_cube(mesh, cp)
         box_nodes = mesh%etopol_box(:, cube)
         node1 = mesh%nodes(:, box_nodes(1))

         cp_cube(1) = node1(1) + mesh%box_delta/2.0
         cp_cube(2) = node1(2) + mesh%box_delta/2.0
         cp_cube(3) = node1(3) + mesh%box_delta/2.0

         Q(:, :) = dcmplx(0.0, 0.0)
         Q2x(:, :) = dcmplx(0.0, 0.0)
         Q2y(:, :) = dcmplx(0.0, 0.0)
         Q2z(:, :) = dcmplx(0.0, 0.0)

         do m1 = 1, Ns
            do i1 = 1, Nb
               Q(m1, :) = Q(m1, :) + shape_tet(:, i1)*Gr(P_sph(:, m1) + cp_cube, Pb(:, i1), mesh%k)*wb(i1)
            end do

            do face = 1, 4
               T_nodes(1) = ind(3*(face - 1) + 1)
               T_nodes(2) = ind(3*(face - 1) + 2)
               T_nodes(3) = ind(3*(face - 1) + 3)

               tri_coord = tetra_face(B_coord, face)
               call linmap_tri(P_tri, W_tri, tri_coord, P0_tri, w0_tri)
               nvec = tri_n_vectors(tri_coord)
               Q2(:) = dcmplx(0.0, 0.0)

               if (dot_product(nvec, tri_coord(:, 1) - B_coord(:, face)) < 0) then
                  print *, 'Something is wrong... (normal vectors / node ordering)'
               end if

               do i2 = 1, Nt
                  Q2 = Q2 + shape_tri(:, i2)*W_tri(i2)*Gr(P_sph(:, m1) + cp_cube, P_tri(:, i2), mesh%k)
               end do

               Q2x(m1, T_nodes) = Q2x(m1, T_nodes) + nvec(1)*Q2
               Q2y(m1, T_nodes) = Q2y(m1, T_nodes) + nvec(2)*Q2
               Q2z(m1, T_nodes) = Q2z(m1, T_nodes) + nvec(3)*Q2

            end do

         end do

         QdN = sum(Q, 2)
         do n1 = 1, 4
            matrices%indS(:, 4*(tet_B - 1) + n1) = box_nodes
            matrices%S(:, 4*(tet_B - 1) + n1) = matmul(WW, Q(:, n1))/sqrt(vol_B)
            matrices%Sx(:, 4*(tet_B - 1) + n1) = (matmul(WW, Q2x(:, n1)) - matmul(WW, QdN*B_dN(1, n1)))/sqrt(vol_B)
            matrices%Sy(:, 4*(tet_B - 1) + n1) = (matmul(WW, Q2y(:, n1)) - matmul(WW, QdN*B_dN(2, n1)))/sqrt(vol_B)
            matrices%Sz(:, 4*(tet_B - 1) + n1) = (matmul(WW, Q2z(:, n1)) - matmul(WW, QdN*B_dN(3, n1)))/sqrt(vol_B)
         end do

      end do

   end subroutine pfft_projection_lin

end module projection
