# Supplementary material for: Non-spherical particles in optical tweezers: A numerical solution
Source: PLoS One. 2019 Dec 5;14(12):e0225773. doi: 10.1371/journal.pone.0225773 (PMC6894773; doi:10.1371/journal.pone.0225773)
Supplement: S1 Software — The main motivations for the development of this code are the study of grain alignment dynamics in interstellar environments, the study of and optical tweezers and traps. Available at http://www.github.com/jherrane/scadyn. (ZIP) [file pone.0225773.s002.zip › scadyn-master/src/sparse_mat.f90]

module sparse_mat
! Copyright (c) 2018 Johannes Markkanen and University of Helsinki
! All rights reserved.
! The MIT License is applied to this software, see LICENSE
   use common
   use geometry
   implicit none

contains

!****************************************************************************80

   subroutine allocate_Acorr(sp_mat, sp_ind, mesh)
      type(mesh_struct) :: mesh
      complex, dimension(:, :, :), allocatable :: sp_mat
      integer, dimension(:, :), allocatable :: sp_ind

      integer :: t_cube, b_cube, tests(mesh%N_tet_cube), bases(mesh%N_tet_cube)
      integer :: i1, t1, b1, tet_T, tet_B, las, M_cube
      integer, dimension(:), allocatable :: near_cubes

      M_cube = (2*mesh%near_zone + 1)**3
      allocate (near_cubes(M_cube))

      las = 1
      do t_cube = 1, mesh%N_cubes

         tests = mesh%tetras(:, t_cube)
         near_cubes = find_near_cubes(mesh, t_cube)

         do i1 = 1, M_cube
            if (tests(1) == 0) exit
            b_cube = near_cubes(i1)
            if (b_cube == 0) exit

            bases = mesh%tetras(:, b_cube)

            do t1 = 1, mesh%N_tet_cube
               tet_T = tests(t1)
               if (tet_T == 0) exit

               do b1 = 1, mesh%N_tet_cube
                  tet_B = bases(b1)
                  if (tet_B == 0) exit
                  if (tet_B <= tet_T) then
                     las = las + 1
                  end if
               end do
            end do
         end do
      end do

      if (mesh%order == 0) then
         allocate (sp_mat(3, 3, las - 1), sp_ind(2, las - 1))
      end if
      if (mesh%order == 1) then
         allocate (sp_mat(12, 12, las - 1), sp_ind(2, las - 1))
      end if

   end subroutine allocate_Acorr

!****************************************************************************80

   function matmul_Acorr(val, ind, x) result(Ax)
      complex, dimension(:, :, :) :: val
      integer, dimension(:, :) :: ind
      double complex, dimension(:) :: x
      double complex, dimension(:), allocatable :: Ax
      integer :: N, M, i1, a, b

      N = size(x)
      M = size(ind, 2)
      allocate (Ax(N))
      Ax(:) = dcmplx(0.0, 0.0)
!$OMP parallel num_threads(nthreads) default(private) &
!$OMP shared(x, val, ind, Ax,M)
!$OMP do reduction(+:Ax)
      do i1 = 1, M
         a = 12*(ind(1, i1) - 1)
         b = 12*(ind(2, i1) - 1)
         Ax(a + 1:a + 12) = Ax(a + 1:a + 12) + matmul(dcmplx(val(:, :, i1)), x(b + 1:b + 12))

         if (a .ne. b) then
            Ax(b + 1:b + 12) = Ax(b + 1:b + 12) + matmul(dcmplx(transpose(val(:, :, i1))), x(a + 1:a + 12))
         end if

      end do

!$OMP end do
!$OMP end parallel

   end function matmul_Acorr

!****************************************************************************80

   function matmul_Acorr_const(val, ind, x) result(Ax)
      complex, dimension(:, :, :) :: val
      integer, dimension(:, :) :: ind
      double complex, dimension(:) :: x
      double complex, dimension(:), allocatable :: Ax
      integer :: N, M, i1, a, b

      N = size(x)
      M = size(ind, 2)
      allocate (Ax(N))
      Ax(:) = dcmplx(0.0, 0.0)
!$OMP parallel num_threads(nthreads) default(private) &
!$OMP shared(x, val, ind, Ax,M)
!$OMP do reduction(+:Ax)
      do i1 = 1, M
         a = 3*(ind(1, i1) - 1)
         b = 3*(ind(2, i1) - 1)
         Ax(a + 1:a + 3) = Ax(a + 1:a + 3) + matmul(dcmplx(val(:, :, i1)), x(b + 1:b + 3))

         if (a .ne. b) then
            Ax(b + 1:b + 3) = Ax(b + 1:b + 3) + matmul(dcmplx(transpose(val(:, :, i1))), x(a + 1:a + 3))
         end if
      end do

!$OMP end do
!$OMP end parallel

   end function matmul_Acorr_const

end module sparse_mat
